# Supplementary material for: Mindful parenting and preschoolers’ screen dependency behavior: the mediating role of parent–child relationship and the moderating role of effortful control
Source: Front Psychol. 2026 Jun 17;17:1785133. doi: 10.3389/fpsyg.2026.1785133 (PMC13319049; doi:10.3389/fpsyg.2026.1785133)
Supplement: Supplementary file 1 [file Table_1.XLSX]

## Sheet: Navigation
	SmartPLS report
	Please cite the use of SmartPLS: Ringle, C. M., Wende, S., and Becker, J.-M. 2024. "SmartPLS 4." Bönningstedt: SmartPLS, https://www.smartpls.com.
		complete
	Final results
	Path coefficients
	Intercepts
	Total indirect effects
	Specific indirect effects
	Total effects
	Outer loadings
	Outer weights
	Conditional direct effects
	Conditional indirect effects
	Quality criteria
	R-square
	R-square adjusted
	f-square
	Average variance extracted (AVE)
	Composite reliability (rho_c)
	Composite reliability (rho_a)
	Cronbach's alpha
	Heterotrait-monotrait ratio (HTMT)
	Latent variable correlations
	Outer model collinearity statistics (VIF)
	Inner model collinearity statistics (VIF)
	Model fit
	SRMR
	d_ULS
	d_G
	Algorithm
	Setting
	Samples
	Execution log
	Histograms
	Path coefficients histogram
	Indirect effects histogram
	Total effects histogram
	Outer weights histogram
	Model and data
	Inner model
	Outer model
	Indicator data (original)
	Indicator data (standardized)

## Sheet: complete
	SmartPLS report
	Please cite the use of SmartPLS: Ringle, C. M., Wende, S., and Becker, J.-M. 2024. "SmartPLS 4." Bönningstedt: SmartPLS, https://www.smartpls.com.
	Final results
	Path coefficients
	Mean, STDEV, T values, p values
		Original sample (O)	Sample mean (M)	Standard deviation (STDEV)	T statistics (|O/STDEV|)	P values
	CPRS -> CPSD	-0.0754616	-0.0766971	0.0331396	2.27708	0.0228024
	EC -> CPRS	0.247682	0.246838	0.0467872	5.29379	1.2237e-07
	EC -> CPSD	-0.161415	-0.161637	0.0369669	4.36648	1.27536e-05
	EC x MIPQ -> CPRS	-0.127041	-0.12578	0.0359145	3.53732	0.000406034
	EC x MIPQ -> CPSD	0.0879277	0.0883454	0.0291261	3.01886	0.00254368
	MIPQ -> CPRS	0.393928	0.396415	0.0524497	7.51059	5.68434e-14
	MIPQ -> CPSD	-0.147815	-0.14811	0.0450709	3.2796	0.00104309
	PSS -> CPSD	0.48559	0.483356	0.0366909	13.2346	5.68434e-14
	Confidence intervals
		Original sample (O)	Sample mean (M)	2.5%	97.5%
	CPRS -> CPSD	-0.0754616	-0.0766971	-0.142999	-0.0129978
	EC -> CPRS	0.247682	0.246838	0.151283	0.336895
	EC -> CPSD	-0.161415	-0.161637	-0.23446	-0.0894545
	EC x MIPQ -> CPRS	-0.127041	-0.12578	-0.193883	-0.0536924
	EC x MIPQ -> CPSD	0.0879277	0.0883454	0.031404	0.146035
	MIPQ -> CPRS	0.393928	0.396415	0.295101	0.501527
	MIPQ -> CPSD	-0.147815	-0.14811	-0.237212	-0.0603313
	PSS -> CPSD	0.48559	0.483356	0.408818	0.554222
	Confidence intervals bias corrected
		Original sample (O)	Sample mean (M)	Bias	2.5%	97.5%
	CPRS -> CPSD	-0.0754616	-0.0766971	-0.00123557	-0.141734	-0.011739
	EC -> CPRS	0.247682	0.246838	-0.000843872	0.151299	0.336895
	EC -> CPSD	-0.161415	-0.161637	-0.000221606	-0.234392	-0.0893836
	EC x MIPQ -> CPRS	-0.127041	-0.12578	0.00126088	-0.194686	-0.0550184
	EC x MIPQ -> CPSD	0.0879277	0.0883454	0.000417668	0.0301108	0.144645
	MIPQ -> CPRS	0.393928	0.396415	0.00248669	0.292077	0.497208
	MIPQ -> CPSD	-0.147815	-0.14811	-0.000295396	-0.234346	-0.0577644
	PSS -> CPSD	0.48559	0.483356	-0.00223414	0.413672	0.557594
	Intercepts
	The absence of this result is intentional and aligns with your model or chosen algorithm settings. (e.g., when you start bootstrapping, choose the 'Complete (slower)' option under 'Amount of results').
	Total indirect effects
	Mean, STDEV, T values, p values
		Original sample (O)	Sample mean (M)	Standard deviation (STDEV)	T statistics (|O/STDEV|)	P values
	EC -> CPSD	-0.0186904	-0.0189526	0.00918053	2.03588	0.041789
	EC x MIPQ -> CPSD	0.00958673	0.00968604	0.00529638	1.81005	0.0703174
	MIPQ -> CPSD	-0.0297264	-0.0304222	0.0138716	2.14297	0.0321398
	Confidence intervals
		Original sample (O)	Sample mean (M)	2.5%	97.5%
	EC -> CPSD	-0.0186904	-0.0189526	-0.0391062	-0.00308777
	EC x MIPQ -> CPSD	0.00958673	0.00968604	0.00129094	0.021712
	MIPQ -> CPSD	-0.0297264	-0.0304222	-0.0595344	-0.00505963
	Confidence intervals bias corrected
		Original sample (O)	Sample mean (M)	Bias	2.5%	97.5%
	EC -> CPSD	-0.0186904	-0.0189526	-0.000262126	-0.0401219	-0.00370362
	EC x MIPQ -> CPSD	0.00958673	0.00968604	9.93107e-05	0.0020079	0.0235943
	MIPQ -> CPSD	-0.0297264	-0.0304222	-0.000695749	-0.0590905	-0.00492271
	Specific indirect effects
	Mean, STDEV, T values, p values
		Original sample (O)	Sample mean (M)	Standard deviation (STDEV)	T statistics (|O/STDEV|)	P values
	EC -> CPRS -> CPSD	-0.0186904	-0.0189526	0.00918053	2.03588	0.041789
	MIPQ -> CPRS -> CPSD	-0.0297264	-0.0304222	0.0138716	2.14297	0.0321398
	EC x MIPQ -> CPRS -> CPSD	0.00958673	0.00968604	0.00529638	1.81005	0.0703174
	Confidence intervals
		Original sample (O)	Sample mean (M)	2.5%	97.5%
	EC -> CPRS -> CPSD	-0.0186904	-0.0189526	-0.0391062	-0.00308777
	MIPQ -> CPRS -> CPSD	-0.0297264	-0.0304222	-0.0595344	-0.00505963
	EC x MIPQ -> CPRS -> CPSD	0.00958673	0.00968604	0.00129094	0.021712
	Confidence intervals bias corrected
		Original sample (O)	Sample mean (M)	Bias	2.5%	97.5%
	EC -> CPRS -> CPSD	-0.0186904	-0.0189526	-0.000262126	-0.0401219	-0.00370362
	MIPQ -> CPRS -> CPSD	-0.0297264	-0.0304222	-0.000695749	-0.0590905	-0.00492271
	EC x MIPQ -> CPRS -> CPSD	0.00958673	0.00968604	9.93107e-05	0.0020079	0.0235943
	Total effects
	Mean, STDEV, T values, p values
		Original sample (O)	Sample mean (M)	Standard deviation (STDEV)	T statistics (|O/STDEV|)	P values
	CPRS -> CPSD	-0.0754616	-0.0766971	0.0331396	2.27708	0.0228024
	EC -> CPRS	0.247682	0.246838	0.0467872	5.29379	1.2237e-07
	EC -> CPSD	-0.180106	-0.180589	0.0369489	4.87446	1.10794e-06
	EC x MIPQ -> CPRS	-0.127041	-0.12578	0.0359145	3.53732	0.000406034
	EC x MIPQ -> CPSD	0.0975145	0.0980314	0.0283543	3.43914	0.000585942
	MIPQ -> CPRS	0.393928	0.396415	0.0524497	7.51059	5.68434e-14
	MIPQ -> CPSD	-0.177541	-0.178532	0.0419067	4.23658	2.28991e-05
	PSS -> CPSD	0.48559	0.483356	0.0366909	13.2346	5.68434e-14
	Confidence intervals
		Original sample (O)	Sample mean (M)	2.5%	97.5%
	CPRS -> CPSD	-0.0754616	-0.0766971	-0.142999	-0.0129978
	EC -> CPRS	0.247682	0.246838	0.151283	0.336895
	EC -> CPSD	-0.180106	-0.180589	-0.25405	-0.108425
	EC x MIPQ -> CPRS	-0.127041	-0.12578	-0.193883	-0.0536924
	EC x MIPQ -> CPSD	0.0975145	0.0980314	0.0433998	0.154504
	MIPQ -> CPRS	0.393928	0.396415	0.295101	0.501527
	MIPQ -> CPSD	-0.177541	-0.178532	-0.261696	-0.0992085
	PSS -> CPSD	0.48559	0.483356	0.408818	0.554222
	Confidence intervals bias corrected
		Original sample (O)	Sample mean (M)	Bias	2.5%	97.5%
	CPRS -> CPSD	-0.0754616	-0.0766971	-0.00123557	-0.141734	-0.011739
	EC -> CPRS	0.247682	0.246838	-0.000843872	0.151299	0.336895
	EC -> CPSD	-0.180106	-0.180589	-0.000483732	-0.25319	-0.107661
	EC x MIPQ -> CPRS	-0.127041	-0.12578	0.00126088	-0.194686	-0.0550184
	EC x MIPQ -> CPSD	0.0975145	0.0980314	0.000516979	0.0428733	0.153899
	MIPQ -> CPRS	0.393928	0.396415	0.00248669	0.292077	0.497208
	MIPQ -> CPSD	-0.177541	-0.178532	-0.000991146	-0.260251	-0.0977441
	PSS -> CPSD	0.48559	0.483356	-0.00223414	0.413672	0.557594
	Outer loadings
	Mean, STDEV, T values, p values
		Original sample (O)	Sample mean (M)	Standard deviation (STDEV)	T statistics (|O/STDEV|)	P values
	CPRS1 <- CPRS	0.752387	0.752158	0.0160672	46.8274	5.68434e-14
	CPRS10 <- CPRS	0.767063	0.766998	0.0155879	49.2088	5.68434e-14
	CPRS11 <- CPRS	0.788589	0.788327	0.0142384	55.3846	5.68434e-14
	CPRS12 <- CPRS	0.721801	0.721367	0.0195638	36.8947	5.68434e-14
	CPRS13 <- CPRS	0.737112	0.737011	0.017668	41.7201	5.68434e-14
	CPRS14 <- CPRS	0.741218	0.740935	0.017891	41.4296	5.68434e-14
	CPRS3 <- CPRS	0.720875	0.720616	0.0181478	39.7225	5.68434e-14
	CPRS4 <- CPRS	0.729672	0.729253	0.0174936	41.7109	5.68434e-14
	CPRS6 <- CPRS	0.716528	0.71599	0.0178156	40.2191	5.68434e-14
	CPRS7 <- CPRS	0.707335	0.707273	0.0181122	39.0529	5.68434e-14
	CPRS8 <- CPRS	0.786827	0.786861	0.0148378	53.0286	5.68434e-14
	CPRS9 <- CPRS	0.800047	0.800008	0.0136086	58.7896	5.68434e-14
	CPSD1 <- CPSD	0.783655	0.783787	0.0145473	53.8695	5.68434e-14
	CPSD2 <- CPSD	0.820037	0.819596	0.0135625	60.4634	5.68434e-14
	CPSD3 <- CPSD	0.852474	0.852375	0.0113705	74.9727	5.68434e-14
	CPSD4 <- CPSD	0.810532	0.810467	0.0150493	53.8584	5.68434e-14
	CPSD5 <- CPSD	0.833251	0.833034	0.0140163	59.4488	5.68434e-14
	CPSD6 <- CPSD	0.847903	0.847597	0.0125568	67.5256	5.68434e-14
	CPSD7 <- CPSD	0.82688	0.826528	0.0139876	59.1153	5.68434e-14
	CPSD8 <- CPSD	0.834599	0.834504	0.0151661	55.0308	5.68434e-14
	CPSD9 <- CPSD	0.84687	0.846553	0.0119927	70.6156	5.68434e-14
	EC x MIPQ -> EC x MIPQ	1	1	2.76014e-15	n/a	n/a
	EC1 <- EC	0.782977	0.783022	0.0174799	44.793	5.68434e-14
	EC10 <- EC	0.776387	0.776143	0.0151297	51.3155	5.68434e-14
	EC11 <- EC	0.767293	0.766847	0.0161976	47.3708	5.68434e-14
	EC12 <- EC	0.723537	0.723246	0.0211768	34.1665	5.68434e-14
	EC2 <- EC	0.797748	0.79777	0.0148252	53.8104	5.68434e-14
	EC3 <- EC	0.795125	0.795393	0.0137643	57.7673	5.68434e-14
	EC4 <- EC	0.768548	0.768488	0.0153801	49.9704	5.68434e-14
	EC5 <- EC	0.770777	0.770548	0.0157203	49.0307	5.68434e-14
	EC6 <- EC	0.766604	0.766285	0.0163684	46.8345	5.68434e-14
	EC7 <- EC	0.785136	0.784901	0.0153777	51.0566	5.68434e-14
	EC8 <- EC	0.759974	0.759711	0.0168363	45.139	5.68434e-14
	EC9 <- EC	0.756967	0.756537	0.0170265	44.4581	5.68434e-14
	MIPQ10 <- MIPQ	0.729622	0.729347	0.0195684	37.2858	5.68434e-14
	MIPQ11 <- MIPQ	0.707677	0.707308	0.0198924	35.5753	5.68434e-14
	MIPQ12 <- MIPQ	0.702495	0.702229	0.0180254	38.9726	5.68434e-14
	MIPQ13 <- MIPQ	0.708421	0.707912	0.0187969	37.6882	5.68434e-14
	MIPQ14 <- MIPQ	0.698375	0.698394	0.0188173	37.1134	5.68434e-14
	MIPQ16 <- MIPQ	0.718086	0.717639	0.0175573	40.8996	5.68434e-14
	MIPQ17 <- MIPQ	0.726604	0.726463	0.0186842	38.8887	5.68434e-14
	MIPQ18 <- MIPQ	0.731432	0.73095	0.0177363	41.2392	5.68434e-14
	MIPQ19 <- MIPQ	0.717811	0.717594	0.0175154	40.9817	5.68434e-14
	MIPQ2 <- MIPQ	0.772667	0.772579	0.0154286	50.08	5.68434e-14
	MIPQ20 <- MIPQ	0.716755	0.716826	0.0188884	37.9469	5.68434e-14
	MIPQ21 <- MIPQ	0.706222	0.705941	0.0206564	34.1891	5.68434e-14
	MIPQ22 <- MIPQ	0.729676	0.729364	0.0183997	39.6571	5.68434e-14
	MIPQ23 <- MIPQ	0.720089	0.719802	0.0184441	39.0416	5.68434e-14
	MIPQ24 <- MIPQ	0.754887	0.754705	0.0166756	45.2691	5.68434e-14
	MIPQ25 <- MIPQ	0.782794	0.782785	0.0149033	52.525	5.68434e-14
	MIPQ26 <- MIPQ	0.730623	0.73035	0.0172857	42.2674	5.68434e-14
	MIPQ27 <- MIPQ	0.784095	0.783769	0.01527	51.3486	5.68434e-14
	MIPQ28 <- MIPQ	0.744078	0.744043	0.0165392	44.9888	5.68434e-14
	MIPQ3 <- MIPQ	0.736502	0.73634	0.0174722	42.1529	5.68434e-14
	MIPQ6 <- MIPQ	0.710023	0.709569	0.0195666	36.2876	5.68434e-14
	MIPQ7 <- MIPQ	0.713575	0.71314	0.01905	37.4581	5.68434e-14
	MIPQ8 <- MIPQ	0.72906	0.728804	0.0171315	42.5566	5.68434e-14
	MIPQ9 <- MIPQ	0.736686	0.73635	0.0180831	40.7389	5.68434e-14
	PSS2 <- PSS	0.731688	0.731226	0.0227475	32.1657	5.68434e-14
	PSS3 <- PSS	0.700629	0.699937	0.0236875	29.578	5.68434e-14
	PSS4 <- PSS	0.832366	0.831891	0.0157331	52.9054	5.68434e-14
	PSS5 <- PSS	0.885921	0.885849	0.00987139	89.7463	5.68434e-14
	PSS6 <- PSS	0.9046	0.904685	0.00741341	122.022	5.68434e-14
	PSS7 <- PSS	0.890809	0.891009	0.0101624	87.6574	5.68434e-14
	Confidence intervals
		Original sample (O)	Sample mean (M)	2.5%	97.5%
	CPRS1 <- CPRS	0.752387	0.752158	0.719214	0.782266
	CPRS10 <- CPRS	0.767063	0.766998	0.735004	0.796044
	CPRS11 <- CPRS	0.788589	0.788327	0.75927	0.814698
	CPRS12 <- CPRS	0.721801	0.721367	0.681429	0.757981
	CPRS13 <- CPRS	0.737112	0.737011	0.700688	0.769735
	CPRS14 <- CPRS	0.741218	0.740935	0.704251	0.774118
	CPRS3 <- CPRS	0.720875	0.720616	0.683111	0.75409
	CPRS4 <- CPRS	0.729672	0.729253	0.692735	0.76127
	CPRS6 <- CPRS	0.716528	0.71599	0.680093	0.74983
	CPRS7 <- CPRS	0.707335	0.707273	0.67034	0.741772
	CPRS8 <- CPRS	0.786827	0.786861	0.755931	0.814973
	CPRS9 <- CPRS	0.800047	0.800008	0.771986	0.825155
	CPSD1 <- CPSD	0.783655	0.783787	0.753771	0.811076
	CPSD2 <- CPSD	0.820037	0.819596	0.791899	0.845445
	CPSD3 <- CPSD	0.852474	0.852375	0.828471	0.873452
	CPSD4 <- CPSD	0.810532	0.810467	0.779756	0.838396
	CPSD5 <- CPSD	0.833251	0.833034	0.804352	0.859014
	CPSD6 <- CPSD	0.847903	0.847597	0.821223	0.870636
	CPSD7 <- CPSD	0.82688	0.826528	0.79789	0.852882
	CPSD8 <- CPSD	0.834599	0.834504	0.802794	0.8625
	CPSD9 <- CPSD	0.84687	0.846553	0.821932	0.868974
	EC x MIPQ -> EC x MIPQ	1	1	1	1
	EC1 <- EC	0.782977	0.783022	0.746631	0.815392
	EC10 <- EC	0.776387	0.776143	0.745104	0.804473
	EC11 <- EC	0.767293	0.766847	0.733074	0.797094
	EC12 <- EC	0.723537	0.723246	0.678719	0.761293
	EC2 <- EC	0.797748	0.79777	0.767424	0.825335
	EC3 <- EC	0.795125	0.795393	0.767432	0.821483
	EC4 <- EC	0.768548	0.768488	0.73673	0.797111
	EC5 <- EC	0.770777	0.770548	0.738069	0.799927
	EC6 <- EC	0.766604	0.766285	0.732555	0.796471
	EC7 <- EC	0.785136	0.784901	0.753209	0.813037
	EC8 <- EC	0.759974	0.759711	0.72515	0.790991
	EC9 <- EC	0.756967	0.756537	0.721535	0.788083
	MIPQ10 <- MIPQ	0.729622	0.729347	0.688538	0.765947
	MIPQ11 <- MIPQ	0.707677	0.707308	0.666096	0.744488
	MIPQ12 <- MIPQ	0.702495	0.702229	0.665256	0.735986
	MIPQ13 <- MIPQ	0.708421	0.707912	0.669997	0.74321
	MIPQ14 <- MIPQ	0.698375	0.698394	0.659747	0.733361
	MIPQ16 <- MIPQ	0.718086	0.717639	0.682079	0.751254
	MIPQ17 <- MIPQ	0.726604	0.726463	0.68781	0.761442
	MIPQ18 <- MIPQ	0.731432	0.73095	0.694561	0.764137
	MIPQ19 <- MIPQ	0.717811	0.717594	0.682097	0.750847
	MIPQ2 <- MIPQ	0.772667	0.772579	0.740785	0.801091
	MIPQ20 <- MIPQ	0.716755	0.716826	0.678087	0.751885
	MIPQ21 <- MIPQ	0.706222	0.705941	0.663693	0.744612
	MIPQ22 <- MIPQ	0.729676	0.729364	0.691934	0.764377
	MIPQ23 <- MIPQ	0.720089	0.719802	0.681459	0.754188
	MIPQ24 <- MIPQ	0.754887	0.754705	0.720598	0.785401
	MIPQ25 <- MIPQ	0.782794	0.782785	0.751745	0.810727
	MIPQ26 <- MIPQ	0.730623	0.73035	0.694867	0.762504
	MIPQ27 <- MIPQ	0.784095	0.783769	0.752636	0.812027
	MIPQ28 <- MIPQ	0.744078	0.744043	0.709818	0.77512
	MIPQ3 <- MIPQ	0.736502	0.73634	0.700496	0.769005
	MIPQ6 <- MIPQ	0.710023	0.709569	0.669188	0.745869
	MIPQ7 <- MIPQ	0.713575	0.71314	0.674474	0.74917
	MIPQ8 <- MIPQ	0.72906	0.728804	0.694033	0.760867
	MIPQ9 <- MIPQ	0.736686	0.73635	0.698463	0.769818
	PSS2 <- PSS	0.731688	0.731226	0.683959	0.772692
	PSS3 <- PSS	0.700629	0.699937	0.65115	0.744044
	PSS4 <- PSS	0.832366	0.831891	0.79962	0.861025
	PSS5 <- PSS	0.885921	0.885849	0.865594	0.904023
	PSS6 <- PSS	0.9046	0.904685	0.889061	0.918404
	PSS7 <- PSS	0.890809	0.891009	0.869962	0.909746
	Confidence intervals bias corrected
		Original sample (O)	Sample mean (M)	Bias	2.5%	97.5%
	CPRS1 <- CPRS	0.752387	0.752158	-0.000229059	0.718938	0.782076
	CPRS10 <- CPRS	0.767063	0.766998	-6.48263e-05	0.734357	0.795393
	CPRS11 <- CPRS	0.788589	0.788327	-0.000262236	0.758874	0.814494
	CPRS12 <- CPRS	0.721801	0.721367	-0.000433622	0.681248	0.757629
	CPRS13 <- CPRS	0.737112	0.737011	-0.000101457	0.699889	0.76902
	CPRS14 <- CPRS	0.741218	0.740935	-0.000282977	0.704067	0.773991
	CPRS3 <- CPRS	0.720875	0.720616	-0.000258613	0.682398	0.753509
	CPRS4 <- CPRS	0.729672	0.729253	-0.0004197	0.691896	0.760504
	CPRS6 <- CPRS	0.716528	0.71599	-0.000538498	0.680781	0.750416
	CPRS7 <- CPRS	0.707335	0.707273	-6.21251e-05	0.669688	0.74109
	CPRS8 <- CPRS	0.786827	0.786861	3.49477e-05	0.75519	0.814297
	CPRS9 <- CPRS	0.800047	0.800008	-3.94116e-05	0.770949	0.824181
	CPSD1 <- CPSD	0.783655	0.783787	0.000132014	0.752599	0.809939
	CPSD2 <- CPSD	0.820037	0.819596	-0.000441193	0.792055	0.845621
	CPSD3 <- CPSD	0.852474	0.852375	-9.92637e-05	0.827395	0.872939
	CPSD4 <- CPSD	0.810532	0.810467	-6.4634e-05	0.778875	0.837774
	CPSD5 <- CPSD	0.833251	0.833034	-0.000216719	0.803535	0.858461
	CPSD6 <- CPSD	0.847903	0.847597	-0.000305401	0.820384	0.869961
	CPSD7 <- CPSD	0.82688	0.826528	-0.000352424	0.797705	0.852706
	CPSD8 <- CPSD	0.834599	0.834504	-9.52855e-05	0.80154	0.861378
	CPSD9 <- CPSD	0.84687	0.846553	-0.000317156	0.821788	0.86882
	EC x MIPQ -> EC x MIPQ	1	1	2.22045e-16	1	1
	EC1 <- EC	0.782977	0.783022	4.49253e-05	0.744869	0.813723
	EC10 <- EC	0.776387	0.776143	-0.000243669	0.744203	0.803616
	EC11 <- EC	0.767293	0.766847	-0.000445877	0.732913	0.796925
	EC12 <- EC	0.723537	0.723246	-0.000291153	0.67678	0.760307
	EC2 <- EC	0.797748	0.79777	2.17867e-05	0.766711	0.824694
	EC3 <- EC	0.795125	0.795393	0.000268745	0.765992	0.820317
	EC4 <- EC	0.768548	0.768488	-5.98608e-05	0.734995	0.796073
	EC5 <- EC	0.770777	0.770548	-0.000229052	0.73699	0.799195
	EC6 <- EC	0.766604	0.766285	-0.000318807	0.731894	0.795949
	EC7 <- EC	0.785136	0.784901	-0.000234786	0.752366	0.812251
	EC8 <- EC	0.759974	0.759711	-0.000262991	0.724493	0.790294
	EC9 <- EC	0.756967	0.756537	-0.000430089	0.721349	0.787835
	MIPQ10 <- MIPQ	0.729622	0.729347	-0.000274842	0.687981	0.765462
	MIPQ11 <- MIPQ	0.707677	0.707308	-0.000368866	0.665493	0.744015
	MIPQ12 <- MIPQ	0.702495	0.702229	-0.000265481	0.664577	0.735229
	MIPQ13 <- MIPQ	0.708421	0.707912	-0.000508669	0.670017	0.743246
	MIPQ14 <- MIPQ	0.698375	0.698394	1.96014e-05	0.658499	0.732634
	MIPQ16 <- MIPQ	0.718086	0.717639	-0.000446938	0.682233	0.751337
	MIPQ17 <- MIPQ	0.726604	0.726463	-0.000141063	0.686534	0.760395
	MIPQ18 <- MIPQ	0.731432	0.73095	-0.000482162	0.694595	0.764161
	MIPQ19 <- MIPQ	0.717811	0.717594	-0.000216897	0.68193	0.750702
	MIPQ2 <- MIPQ	0.772667	0.772579	-8.75881e-05	0.739581	0.8003
	MIPQ20 <- MIPQ	0.716755	0.716826	7.08901e-05	0.676701	0.75098
	MIPQ21 <- MIPQ	0.706222	0.705941	-0.000280865	0.662853	0.743833
	MIPQ22 <- MIPQ	0.729676	0.729364	-0.00031218	0.692049	0.764472
	MIPQ23 <- MIPQ	0.720089	0.719802	-0.000287771	0.680913	0.753849
	MIPQ24 <- MIPQ	0.754887	0.754705	-0.000182376	0.719847	0.784922
	MIPQ25 <- MIPQ	0.782794	0.782785	-9.83237e-06	0.750982	0.80978
	MIPQ26 <- MIPQ	0.730623	0.73035	-0.000272501	0.693869	0.761894
	MIPQ27 <- MIPQ	0.784095	0.783769	-0.000325653	0.752268	0.811886
	MIPQ28 <- MIPQ	0.744078	0.744043	-3.48384e-05	0.708419	0.774111
	MIPQ3 <- MIPQ	0.736502	0.73634	-0.000162505	0.699623	0.768623
	MIPQ6 <- MIPQ	0.710023	0.709569	-0.000453274	0.669308	0.745983
	MIPQ7 <- MIPQ	0.713575	0.71314	-0.000434731	0.674512	0.749192
	MIPQ8 <- MIPQ	0.72906	0.728804	-0.000256146	0.693427	0.760358
	MIPQ9 <- MIPQ	0.736686	0.73635	-0.000336507	0.69775	0.769038
	PSS2 <- PSS	0.731688	0.731226	-0.00046221	0.683233	0.772351
	PSS3 <- PSS	0.700629	0.699937	-0.000692057	0.650611	0.743263
	PSS4 <- PSS	0.832366	0.831891	-0.000475193	0.799006	0.860459
	PSS5 <- PSS	0.885921	0.885849	-7.12574e-05	0.864979	0.903624
	PSS6 <- PSS	0.9046	0.904685	8.44901e-05	0.888136	0.917883
	PSS7 <- PSS	0.890809	0.891009	0.000200172	0.868379	0.908487
	Outer weights
	Mean, STDEV, T values, p values
		Original sample (O)	Sample mean (M)	Standard deviation (STDEV)	T statistics (|O/STDEV|)	P values
	CPRS1 <- CPRS	0.110581	0.110582	0.00418263	26.4382	5.68434e-14
	CPRS10 <- CPRS	0.116421	0.116454	0.00440665	26.4194	5.68434e-14
	CPRS11 <- CPRS	0.117346	0.117324	0.00444966	26.3719	5.68434e-14
	CPRS12 <- CPRS	0.107838	0.107767	0.00490981	21.9639	5.68434e-14
	CPRS13 <- CPRS	0.107774	0.107812	0.0047943	22.4796	5.68434e-14
	CPRS14 <- CPRS	0.108058	0.108112	0.00480787	22.4752	5.68434e-14
	CPRS3 <- CPRS	0.106488	0.106496	0.00471085	22.6047	5.68434e-14
	CPRS4 <- CPRS	0.117443	0.117356	0.00462925	25.3698	5.68434e-14
	CPRS6 <- CPRS	0.102109	0.10205	0.00488764	20.8912	5.68434e-14
	CPRS7 <- CPRS	0.102411	0.102387	0.00487923	20.9891	5.68434e-14
	CPRS8 <- CPRS	0.114787	0.114822	0.00465175	24.6762	5.68434e-14
	CPRS9 <- CPRS	0.124002	0.124021	0.00435916	28.4463	5.68434e-14
	CPSD1 <- CPSD	0.144275	0.144272	0.00341274	42.2754	5.68434e-14
	CPSD2 <- CPSD	0.130807	0.130761	0.00341288	38.3273	5.68434e-14
	CPSD3 <- CPSD	0.137389	0.137431	0.00324841	42.2944	5.68434e-14
	CPSD4 <- CPSD	0.123006	0.123139	0.00364362	33.7594	5.68434e-14
	CPSD5 <- CPSD	0.127744	0.127775	0.00332705	38.3956	5.68434e-14
	CPSD6 <- CPSD	0.137245	0.137235	0.00328746	41.7479	5.68434e-14
	CPSD7 <- CPSD	0.133645	0.133606	0.00335312	39.857	5.68434e-14
	CPSD8 <- CPSD	0.136353	0.136374	0.0033951	40.1619	5.68434e-14
	CPSD9 <- CPSD	0.136654	0.136626	0.00347373	39.3393	5.68434e-14
	EC x MIPQ -> EC x MIPQ	1	1	2.07004e-15	n/a	n/a
	EC1 <- EC	0.112285	0.112298	0.00403354	27.8379	5.68434e-14
	EC10 <- EC	0.112776	0.112748	0.00386588	29.1721	5.68434e-14
	EC11 <- EC	0.110357	0.11027	0.0040468	27.2701	5.68434e-14
	EC12 <- EC	0.106445	0.106457	0.0048047	22.1544	5.68434e-14
	EC2 <- EC	0.113402	0.113405	0.00389479	29.1163	5.68434e-14
	EC3 <- EC	0.112618	0.112688	0.00380226	29.6187	5.68434e-14
	EC4 <- EC	0.109156	0.109196	0.0039714	27.4857	5.68434e-14
	EC5 <- EC	0.102986	0.102959	0.00411933	25.0007	5.68434e-14
	EC6 <- EC	0.10252	0.102476	0.00407907	25.1333	5.68434e-14
	EC7 <- EC	0.107742	0.107759	0.00392204	27.471	5.68434e-14
	EC8 <- EC	0.100194	0.100143	0.00403107	24.8555	5.68434e-14
	EC9 <- EC	0.105976	0.105945	0.00401565	26.3908	5.68434e-14
	MIPQ10 <- MIPQ	0.0542818	0.0543049	0.00227279	23.8834	5.68434e-14
	MIPQ11 <- MIPQ	0.0545604	0.0545388	0.00222856	24.4824	5.68434e-14
	MIPQ12 <- MIPQ	0.0579029	0.0579111	0.00219907	26.3306	5.68434e-14
	MIPQ13 <- MIPQ	0.0531539	0.0531409	0.00226626	23.4545	5.68434e-14
	MIPQ14 <- MIPQ	0.0584283	0.0584409	0.00220433	26.5062	5.68434e-14
	MIPQ16 <- MIPQ	0.0586778	0.0586393	0.00211199	27.7832	5.68434e-14
	MIPQ17 <- MIPQ	0.0540288	0.0540788	0.00225211	23.9902	5.68434e-14
	MIPQ18 <- MIPQ	0.0579643	0.0579213	0.00204358	28.364	5.68434e-14
	MIPQ19 <- MIPQ	0.0559418	0.0559484	0.00227432	24.5972	5.68434e-14
	MIPQ2 <- MIPQ	0.0632781	0.0632976	0.00225478	28.064	5.68434e-14
	MIPQ20 <- MIPQ	0.0545272	0.0545458	0.00238551	22.8577	5.68434e-14
	MIPQ21 <- MIPQ	0.0558719	0.0558767	0.00231205	24.1656	5.68434e-14
	MIPQ22 <- MIPQ	0.0557517	0.0557451	0.00243459	22.8998	5.68434e-14
	MIPQ23 <- MIPQ	0.058439	0.0584376	0.0022374	26.1192	5.68434e-14
	MIPQ24 <- MIPQ	0.0575519	0.0575601	0.00217697	26.4366	5.68434e-14
	MIPQ25 <- MIPQ	0.0596631	0.0597232	0.00211576	28.1993	5.68434e-14
	MIPQ26 <- MIPQ	0.0583138	0.0582885	0.00201984	28.8705	5.68434e-14
	MIPQ27 <- MIPQ	0.0604811	0.0604847	0.00209303	28.8964	5.68434e-14
	MIPQ28 <- MIPQ	0.0597805	0.0597997	0.00214482	27.872	5.68434e-14
	MIPQ3 <- MIPQ	0.0581796	0.0581814	0.00219106	26.5532	5.68434e-14
	MIPQ6 <- MIPQ	0.0555939	0.0555551	0.00237493	23.4086	5.68434e-14
	MIPQ7 <- MIPQ	0.055692	0.0556772	0.00224685	24.7867	5.68434e-14
	MIPQ8 <- MIPQ	0.0566525	0.056655	0.00226812	24.9778	5.68434e-14
	MIPQ9 <- MIPQ	0.0549502	0.0549205	0.00215629	25.4837	5.68434e-14
	PSS2 <- PSS	0.164761	0.164662	0.00709172	23.2329	5.68434e-14
	PSS3 <- PSS	0.160081	0.160023	0.00698568	22.9156	5.68434e-14
	PSS4 <- PSS	0.189793	0.189667	0.00606252	31.306	5.68434e-14
	PSS5 <- PSS	0.220176	0.220168	0.00595278	36.9871	5.68434e-14
	PSS6 <- PSS	0.229307	0.229383	0.00598302	38.3263	5.68434e-14
	PSS7 <- PSS	0.232173	0.232299	0.00667231	34.7964	5.68434e-14
	Confidence intervals
		Original sample (O)	Sample mean (M)	2.5%	97.5%
	CPRS1 <- CPRS	0.110581	0.110582	0.102371	0.118972
	CPRS10 <- CPRS	0.116421	0.116454	0.107965	0.125296
	CPRS11 <- CPRS	0.117346	0.117324	0.108753	0.126282
	CPRS12 <- CPRS	0.107838	0.107767	0.0982415	0.117394
	CPRS13 <- CPRS	0.107774	0.107812	0.0983928	0.117224
	CPRS14 <- CPRS	0.108058	0.108112	0.0986204	0.117645
	CPRS3 <- CPRS	0.106488	0.106496	0.0973348	0.115867
	CPRS4 <- CPRS	0.117443	0.117356	0.10853	0.126472
	CPRS6 <- CPRS	0.102109	0.10205	0.0923281	0.111728
	CPRS7 <- CPRS	0.102411	0.102387	0.0926758	0.111967
	CPRS8 <- CPRS	0.114787	0.114822	0.105698	0.124159
	CPRS9 <- CPRS	0.124002	0.124021	0.115503	0.132733
	CPSD1 <- CPSD	0.144275	0.144272	0.137707	0.151068
	CPSD2 <- CPSD	0.130807	0.130761	0.124127	0.137506
	CPSD3 <- CPSD	0.137389	0.137431	0.131095	0.14387
	CPSD4 <- CPSD	0.123006	0.123139	0.116019	0.130213
	CPSD5 <- CPSD	0.127744	0.127775	0.121222	0.13419
	CPSD6 <- CPSD	0.137245	0.137235	0.130811	0.14377
	CPSD7 <- CPSD	0.133645	0.133606	0.127083	0.140187
	CPSD8 <- CPSD	0.136353	0.136374	0.129838	0.143147
	CPSD9 <- CPSD	0.136654	0.136626	0.129959	0.143515
	EC x MIPQ -> EC x MIPQ	1	1	1	1
	EC1 <- EC	0.112285	0.112298	0.104275	0.12021
	EC10 <- EC	0.112776	0.112748	0.105319	0.120428
	EC11 <- EC	0.110357	0.11027	0.102327	0.118219
	EC12 <- EC	0.106445	0.106457	0.0973074	0.115811
	EC2 <- EC	0.113402	0.113405	0.105727	0.120966
	EC3 <- EC	0.112618	0.112688	0.10526	0.120217
	EC4 <- EC	0.109156	0.109196	0.101591	0.117136
	EC5 <- EC	0.102986	0.102959	0.0948801	0.11104
	EC6 <- EC	0.10252	0.102476	0.0944204	0.110215
	EC7 <- EC	0.107742	0.107759	0.0999408	0.115382
	EC8 <- EC	0.100194	0.100143	0.0919942	0.108062
	EC9 <- EC	0.105976	0.105945	0.0979275	0.113814
	MIPQ10 <- MIPQ	0.0542818	0.0543049	0.0498421	0.0587442
	MIPQ11 <- MIPQ	0.0545604	0.0545388	0.0502161	0.0588993
	MIPQ12 <- MIPQ	0.0579029	0.0579111	0.0536531	0.0623299
	MIPQ13 <- MIPQ	0.0531539	0.0531409	0.0486651	0.0576405
	MIPQ14 <- MIPQ	0.0584283	0.0584409	0.0541313	0.0627919
	MIPQ16 <- MIPQ	0.0586778	0.0586393	0.0545353	0.0627873
	MIPQ17 <- MIPQ	0.0540288	0.0540788	0.0495794	0.0585561
	MIPQ18 <- MIPQ	0.0579643	0.0579213	0.0539743	0.0619709
	MIPQ19 <- MIPQ	0.0559418	0.0559484	0.0515005	0.0604301
	MIPQ2 <- MIPQ	0.0632781	0.0632976	0.0589216	0.0677624
	MIPQ20 <- MIPQ	0.0545272	0.0545458	0.0498627	0.0592435
	MIPQ21 <- MIPQ	0.0558719	0.0558767	0.0512994	0.0603845
	MIPQ22 <- MIPQ	0.0557517	0.0557451	0.0509165	0.0605924
	MIPQ23 <- MIPQ	0.058439	0.0584376	0.0540573	0.062871
	MIPQ24 <- MIPQ	0.0575519	0.0575601	0.0533654	0.0619058
	MIPQ25 <- MIPQ	0.0596631	0.0597232	0.0556294	0.063975
	MIPQ26 <- MIPQ	0.0583138	0.0582885	0.0543316	0.0622784
	MIPQ27 <- MIPQ	0.0604811	0.0604847	0.0564458	0.0646244
	MIPQ28 <- MIPQ	0.0597805	0.0597997	0.0555883	0.0640491
	MIPQ3 <- MIPQ	0.0581796	0.0581814	0.0539721	0.0624555
	MIPQ6 <- MIPQ	0.0555939	0.0555551	0.0508527	0.0602559
	MIPQ7 <- MIPQ	0.055692	0.0556772	0.05125	0.0600991
	MIPQ8 <- MIPQ	0.0566525	0.056655	0.0522358	0.0611673
	MIPQ9 <- MIPQ	0.0549502	0.0549205	0.0506915	0.0591496
	PSS2 <- PSS	0.164761	0.164662	0.150554	0.178038
	PSS3 <- PSS	0.160081	0.160023	0.146315	0.17352
	PSS4 <- PSS	0.189793	0.189667	0.177314	0.201542
	PSS5 <- PSS	0.220176	0.220168	0.208751	0.232327
	PSS6 <- PSS	0.229307	0.229383	0.218011	0.241657
	PSS7 <- PSS	0.232173	0.232299	0.219668	0.245836
	Confidence intervals bias corrected
		Original sample (O)	Sample mean (M)	Bias	2.5%	97.5%
	CPRS1 <- CPRS	0.110581	0.110582	4.06797e-07	0.102439	0.119017
	CPRS10 <- CPRS	0.116421	0.116454	3.28654e-05	0.108033	0.12535
	CPRS11 <- CPRS	0.117346	0.117324	-2.15606e-05	0.108912	0.126438
	CPRS12 <- CPRS	0.107838	0.107767	-7.16186e-05	0.0983856	0.117535
	CPRS13 <- CPRS	0.107774	0.107812	3.82309e-05	0.0983453	0.11716
	CPRS14 <- CPRS	0.108058	0.108112	5.45012e-05	0.098526	0.117499
	CPRS3 <- CPRS	0.106488	0.106496	8.60796e-06	0.0973095	0.115849
	CPRS4 <- CPRS	0.117443	0.117356	-8.75142e-05	0.108811	0.126828
	CPRS6 <- CPRS	0.102109	0.10205	-5.83701e-05	0.092298	0.111676
	CPRS7 <- CPRS	0.102411	0.102387	-2.37625e-05	0.092712	0.111999
	CPRS8 <- CPRS	0.114787	0.114822	3.4623e-05	0.105748	0.124187
	CPRS9 <- CPRS	0.124002	0.124021	1.9641e-05	0.115578	0.132804
	CPSD1 <- CPSD	0.144275	0.144272	-2.90691e-06	0.137851	0.151161
	CPSD2 <- CPSD	0.130807	0.130761	-4.5378e-05	0.124259	0.137606
	CPSD3 <- CPSD	0.137389	0.137431	4.13422e-05	0.130995	0.143789
	CPSD4 <- CPSD	0.123006	0.123139	0.000132246	0.115632	0.129937
	CPSD5 <- CPSD	0.127744	0.127775	3.0939e-05	0.121247	0.134229
	CPSD6 <- CPSD	0.137245	0.137235	-1.01994e-05	0.130827	0.14377
	CPSD7 <- CPSD	0.133645	0.133606	-3.89098e-05	0.127227	0.140292
	CPSD8 <- CPSD	0.136353	0.136374	2.09143e-05	0.129874	0.143173
	CPSD9 <- CPSD	0.136654	0.136626	-2.74017e-05	0.130158	0.143801
	EC x MIPQ -> EC x MIPQ	1	1	2.22045e-16	1	1
	EC1 <- EC	0.112285	0.112298	1.26458e-05	0.104221	0.120164
	EC10 <- EC	0.112776	0.112748	-2.78228e-05	0.105493	0.120563
	EC11 <- EC	0.110357	0.11027	-8.69919e-05	0.102562	0.118461
	EC12 <- EC	0.106445	0.106457	1.22896e-05	0.0973209	0.115821
	EC2 <- EC	0.113402	0.113405	2.83694e-06	0.105709	0.120935
	EC3 <- EC	0.112618	0.112688	6.97234e-05	0.105225	0.120195
	EC4 <- EC	0.109156	0.109196	3.98301e-05	0.101563	0.11707
	EC5 <- EC	0.102986	0.102959	-2.74828e-05	0.0949082	0.111107
	EC6 <- EC	0.10252	0.102476	-4.42627e-05	0.0944064	0.110157
	EC7 <- EC	0.107742	0.107759	1.6823e-05	0.0998042	0.115259
	EC8 <- EC	0.100194	0.100143	-5.12539e-05	0.0920741	0.108105
	EC9 <- EC	0.105976	0.105945	-3.09809e-05	0.0979087	0.113796
	MIPQ10 <- MIPQ	0.0542818	0.0543049	2.3139e-05	0.0498224	0.0587327
	MIPQ11 <- MIPQ	0.0545604	0.0545388	-2.16128e-05	0.0502677	0.0589702
	MIPQ12 <- MIPQ	0.0579029	0.0579111	8.15576e-06	0.0536368	0.0623196
	MIPQ13 <- MIPQ	0.0531539	0.0531409	-1.29889e-05	0.0487548	0.0577135
	MIPQ14 <- MIPQ	0.0584283	0.0584409	1.25751e-05	0.0541286	0.0627833
	MIPQ16 <- MIPQ	0.0586778	0.0586393	-3.84873e-05	0.0546448	0.0628748
	MIPQ17 <- MIPQ	0.0540288	0.0540788	5.00796e-05	0.0494116	0.0583682
	MIPQ18 <- MIPQ	0.0579643	0.0579213	-4.30061e-05	0.0541398	0.0621345
	MIPQ19 <- MIPQ	0.0559418	0.0559484	6.64883e-06	0.0515219	0.0604411
	MIPQ2 <- MIPQ	0.0632781	0.0632976	1.9419e-05	0.0588883	0.0677253
	MIPQ20 <- MIPQ	0.0545272	0.0545458	1.85657e-05	0.0498924	0.0592569
	MIPQ21 <- MIPQ	0.0558719	0.0558767	4.81832e-06	0.0512587	0.0603505
	MIPQ22 <- MIPQ	0.0557517	0.0557451	-6.61216e-06	0.0509185	0.0605924
	MIPQ23 <- MIPQ	0.058439	0.0584376	-1.39018e-06	0.0540537	0.0628624
	MIPQ24 <- MIPQ	0.0575519	0.0575601	8.22858e-06	0.0533769	0.0619163
	MIPQ25 <- MIPQ	0.0596631	0.0597232	6.01236e-05	0.0555993	0.0639193
	MIPQ26 <- MIPQ	0.0583138	0.0582885	-2.52563e-05	0.0544008	0.0623466
	MIPQ27 <- MIPQ	0.0604811	0.0604847	3.60142e-06	0.0564739	0.0646727
	MIPQ28 <- MIPQ	0.0597805	0.0597997	1.92573e-05	0.0556377	0.0641093
	MIPQ3 <- MIPQ	0.0581796	0.0581814	1.84314e-06	0.0539723	0.0624555
	MIPQ6 <- MIPQ	0.0555939	0.0555551	-3.88277e-05	0.0509135	0.0602967
	MIPQ7 <- MIPQ	0.055692	0.0556772	-1.48301e-05	0.0512976	0.0601469
	MIPQ8 <- MIPQ	0.0566525	0.056655	2.4705e-06	0.0523396	0.0612498
	MIPQ9 <- MIPQ	0.0549502	0.0549205	-2.97227e-05	0.0507241	0.0591825
	PSS2 <- PSS	0.164761	0.164662	-9.92708e-05	0.150622	0.178081
	PSS3 <- PSS	0.160081	0.160023	-5.78634e-05	0.146319	0.17352
	PSS4 <- PSS	0.189793	0.189667	-0.000126075	0.177633	0.201733
	PSS5 <- PSS	0.220176	0.220168	-8.16082e-06	0.208992	0.23258
	PSS6 <- PSS	0.229307	0.229383	7.58431e-05	0.218314	0.241966
	PSS7 <- PSS	0.232173	0.232299	0.000126388	0.219837	0.245993
	Conditional direct effects
	Mean, STDEV, T values, p values
		Original sample (O)	Sample mean (M)	Standard deviation (STDEV)	T statistics (|O/STDEV|)	P values
	MIPQ -> CPRS EC at +1 SD	0.266887	0.270634	0.0777853	3.43107	0.000603644
	MIPQ -> CPSD EC at +1 SD	-0.0598868	-0.0597645	0.0607338	0.986054	0.32413
	MIPQ -> CPRS EC at -1 SD	0.520969	0.522195	0.0450675	11.5597	5.68434e-14
	MIPQ -> CPSD EC at -1 SD	-0.235742	-0.236455	0.0455065	5.18041	2.25746e-07
	MIPQ -> CPRS EC at Mean	0.393928	0.396415	0.0524497	7.51059	5.68434e-14
	MIPQ -> CPSD EC at Mean	-0.147815	-0.14811	0.0450709	3.2796	0.00104309
	Confidence intervals
		Original sample (O)	Sample mean (M)	2.5%	97.5%
	MIPQ -> CPRS EC at +1 SD	0.266887	0.270634	0.122885	0.428176
	MIPQ -> CPSD EC at +1 SD	-0.0598868	-0.0597645	-0.178208	0.0595695
	MIPQ -> CPRS EC at -1 SD	0.520969	0.522195	0.432042	0.607328
	MIPQ -> CPSD EC at -1 SD	-0.235742	-0.236455	-0.326675	-0.147906
	MIPQ -> CPRS EC at Mean	0.393928	0.396415	0.295101	0.501527
	MIPQ -> CPSD EC at Mean	-0.147815	-0.14811	-0.237212	-0.0603313
	Confidence intervals bias corrected
		Original sample (O)	Sample mean (M)	Bias	2.5%	97.5%
	0.266887	0.270634	0.00374757	0.118523	0.421723
	-0.0598868	-0.0597645	0.000122272	-0.178523	0.0590333
	0.520969	0.522195	0.00122582	0.427609	0.602817
	-0.235742	-0.236455	-0.000713065	-0.324868	-0.146761
	0.393928	0.396415	0.00248669	0.292077	0.497208
	-0.147815	-0.14811	-0.000295396	-0.234346	-0.0577644
	Conditional indirect effects
	Mean, STDEV, T values, p values
		Original sample (O)	Sample mean (M)	Standard deviation (STDEV)	T statistics (|O/STDEV|)	P values
	MIPQ -> CPRS -> CPSD EC at +1 SD	-0.0201397	-0.0207361	0.0110333	1.82535	0.0679782
	MIPQ -> CPRS -> CPSD EC at -1 SD	-0.0393131	-0.0401082	0.0178665	2.20038	0.0278026
	MIPQ -> CPRS -> CPSD EC at Mean	-0.0297264	-0.0304222	0.0138716	2.14297	0.0321398
	Confidence intervals
		Original sample (O)	Sample mean (M)	2.5%	97.5%
	MIPQ -> CPRS -> CPSD EC at +1 SD	-0.0201397	-0.0207361	-0.0461831	-0.00294339
	MIPQ -> CPRS -> CPSD EC at -1 SD	-0.0393131	-0.0401082	-0.0765165	-0.00678409
	MIPQ -> CPRS -> CPSD EC at Mean	-0.0297264	-0.0304222	-0.0595344	-0.00505963
	Confidence intervals bias corrected
		Original sample (O)	Sample mean (M)	Bias	2.5%	97.5%
	-0.0201397	-0.0207361	-0.000596439	-0.0477328	-0.00368435
	-0.0393131	-0.0401082	-0.00079506	-0.0758263	-0.00624362
	-0.0297264	-0.0304222	-0.000695749	-0.0590905	-0.00492271
	Quality criteria
	R-square
	The absence of this result is intentional and aligns with your model or chosen algorithm settings. (e.g., when you start bootstrapping, choose the 'Complete (slower)' option under 'Amount of results').
	R-square adjusted
	The absence of this result is intentional and aligns with your model or chosen algorithm settings. (e.g., when you start bootstrapping, choose the 'Complete (slower)' option under 'Amount of results').
	f-square
	The absence of this result is intentional and aligns with your model or chosen algorithm settings. (e.g., when you start bootstrapping, choose the 'Complete (slower)' option under 'Amount of results').
	Average variance extracted (AVE)
	The absence of this result is intentional and aligns with your model or chosen algorithm settings. (e.g., when you start bootstrapping, choose the 'Complete (slower)' option under 'Amount of results').
	Composite reliability (rho_c)
	The absence of this result is intentional and aligns with your model or chosen algorithm settings. (e.g., when you start bootstrapping, choose the 'Complete (slower)' option under 'Amount of results').
	Composite reliability (rho_a)
	The absence of this result is intentional and aligns with your model or chosen algorithm settings. (e.g., when you start bootstrapping, choose the 'Complete (slower)' option under 'Amount of results').
	Cronbach's alpha
	The absence of this result is intentional and aligns with your model or chosen algorithm settings. (e.g., when you start bootstrapping, choose the 'Complete (slower)' option under 'Amount of results').
	Heterotrait-monotrait ratio (HTMT)
	The absence of this result is intentional and aligns with your model or chosen algorithm settings. (e.g., when you start bootstrapping, choose the 'Complete (slower)' option under 'Amount of results').
	Latent variable correlations
	The absence of this result is intentional and aligns with your model or chosen algorithm settings. (e.g., when you start bootstrapping, choose the 'Complete (slower)' option under 'Amount of results').
	Outer model collinearity statistics (VIF)
	The absence of this result is intentional and aligns with your model or chosen algorithm settings. (e.g., when you start bootstrapping, choose the 'Complete (slower)' option under 'Amount of results').
	Inner model collinearity statistics (VIF)
	The absence of this result is intentional and aligns with your model or chosen algorithm settings. (e.g., when you start bootstrapping, choose the 'Complete (slower)' option under 'Amount of results').
	Model fit
	SRMR
	The absence of this result is intentional and aligns with your model or chosen algorithm settings. (e.g., when you start bootstrapping, choose the 'Complete (slower)' option under 'Amount of results').
	d_ULS
	The absence of this result is intentional and aligns with your model or chosen algorithm settings. (e.g., when you start bootstrapping, choose the 'Complete (slower)' option under 'Amount of results').
	d_G
	The absence of this result is intentional and aligns with your model or chosen algorithm settings. (e.g., when you start bootstrapping, choose the 'Complete (slower)' option under 'Amount of results').
	Algorithm
	Setting
	Data file
		Setting
	Data file	654最终数据分析亲子关系已转向 - 副本
	Weighting vector	-
	PLS-SEM algorithm
		Setting
	Initial weights	1.0
	Max. number of iterations	3000
	Stop criterion	10⁻⁷
	Type of results	Standardized
	Use Lohmoeller settings?	No
	Vary copula by binary categories	yes
	Weighting scheme	Path
	Bootstrapping
		Setting
	Complexity	Most important (faster)
	Confidence interval method	Bias-corrected and accelerated (BCa) bootstrap
	Parallel processing	Yes
	Samples	10000
	Save results per sample	No
	Seed	Fixed seed
	Significance level	0.05
	Test type	Two tailed
	Construct outer weighting mode
		Setting
	CPRS	AUTOMATIC
	CPSD	AUTOMATIC
	EC	AUTOMATIC
	MIPQ	AUTOMATIC
	PSS	AUTOMATIC
	Samples
	The absence of this result is intentional and aligns with your model or chosen algorithm settings. (e.g., when you start bootstrapping, choose the 'Complete (slower)' option under 'Amount of results').
	Execution log
	Reading score matrix of complete data set
	Calculating full data set.
	Calculating original sample.
	Running samples [10000 done] (46 seconds).
	Calculating inner weights.
	Calculating indirect effects.
	Calculating specific indirect effects
	Calculating total effect.
	Calculating conditional direct effects
	Calculating conditional indirect effects
	Calculating outer weights.
	Calculating outer loadings.
	Calculating outer loadings.
	Calculating model decoration.
	All calculations done.
	Histograms
	Path coefficients histogram
	Indirect effects histogram
	Total effects histogram
	Outer weights histogram
	Model and data
	Inner model
		CPRS	CPSD	EC	MIPQ	PSS
	CPRS		1
	CPSD
	EC	1	1
	MIPQ	1	1
	PSS		1
	Outer model
		CPRS	CPSD	EC	MIPQ	PSS
	CPRS1	-1
	CPRS10	-1
	CPRS11	-1
	CPRS12	-1
	CPRS13	-1
	CPRS14	-1
	CPRS3	-1
	CPRS4	-1
	CPRS6	-1
	CPRS7	-1
	CPRS8	-1
	CPRS9	-1
	CPSD1		-1
	CPSD2		-1
	CPSD3		-1
	CPSD4		-1
	CPSD5		-1
	CPSD6		-1
	CPSD7		-1
	CPSD8		-1
	CPSD9		-1
	EC1			-1
	EC10			-1
	EC11			-1
	EC12			-1
	EC2			-1
	EC3			-1
	EC4			-1
	EC5			-1
	EC6			-1
	EC7			-1
	EC8			-1
	EC9			-1
	MIPQ10				-1
	MIPQ11				-1
	MIPQ12				-1
	MIPQ13				-1
	MIPQ14				-1
	MIPQ16				-1
	MIPQ17				-1
	MIPQ18				-1
	MIPQ19				-1
	MIPQ2				-1
	MIPQ20				-1
	MIPQ21				-1
	MIPQ22				-1
	MIPQ23				-1
	MIPQ24				-1
	MIPQ25				-1
	MIPQ26				-1
	MIPQ27				-1
	MIPQ28				-1
	MIPQ3				-1
	MIPQ6				-1
	MIPQ7				-1
	MIPQ8				-1
	MIPQ9				-1
	PSS2					-1
	PSS3					-1
	PSS4					-1
	PSS5					-1
	PSS6					-1
	PSS7					-1
	Indicator data (original)
	Matrix
	Case index	CPRS1	CPRS10	CPRS11	CPRS12	CPRS13	CPRS14	CPRS3	CPRS4	CPRS6	CPRS7	CPRS8	CPRS9	CPSD1	CPSD2	CPSD3	CPSD4	CPSD5	CPSD6	CPSD7	CPSD8	CPSD9	EC1	EC10	EC11	EC12	EC2	EC3	EC4	EC5	EC6	EC7	EC8	EC9	MIPQ10	MIPQ11	MIPQ12	MIPQ13	MIPQ14	MIPQ16	MIPQ17	MIPQ18	MIPQ19	MIPQ2	MIPQ20	MIPQ21	MIPQ22	MIPQ23	MIPQ24
	0	3	4	5	4	5	4	3	5	3	4	4	4	2	2	2	4	4	4	4	3	2	3	3	4	4	4	4	4	4	3	3	3	4	3	3	3	3	3	4	3	4	5	3	3	4	5	4	3
	1	2	4	4	4	4	5	3	4	5	4	4	5	2	1	1	1	2	2	2	1	1	4	4	3	3	4	3	3	4	4	3	4	3	5	4	2	3	5	5	3	4	5	3	4	3	4	3	4
	2	2	4	3	4	3	5	4	3	3	4	5	5	3	2	1	2	3	3	1	2	2	4	3	4	3	4	3	3	4	3	4	3	4	4	4	2	4	5	3	4	5	4	4	4	3	5	3	5
	3	4	5	4	3	5	4	3	4	3	2	5	3	1	4	4	3	2	3	1	2	1	3	4	3	4	3	4	4	3	5	2	3	2	5	4	5	3	3	3	3	4	5	5	3	2	4	5	3
	4	3	4	5	5	4	5	3	3	5	5	5	4	1	2	3	3	3	3	2	2	3	3	3	5	3	4	4	3	5	3	3	3	4	5	3	3	4	5	3	3	3	4	3	5	3	3	3	5
	5	3	4	3	5	3	3	3	3	5	3	3	3	1	4	2	2	2	2	2	3	2	2	3	3	4	3	3	3	3	3	3	2	3	3	4	5	3	5	3	3	3	3	5	3	3	4	2	3
	6	3	5	2	4	4	3	3	5	3	3	5	5	2	2	1	1	1	1	2	2	2	2	4	4	4	3	4	3	3	3	3	2	4	3	4	3	3	3	5	4	3	3	5	4	3	4	3	5
	7	4	4	5	4	4	5	3	4	3	4	4	5	1	2	2	3	2	2	2	2	2	3	3	3	3	3	3	3	3	3	4	4	3	4	4	3	3	5	5	4	5	3	3	4	5	4	5	2
	8	3	5	5	2	5	5	2	3	3	3	5	5	1	2	2	3	1	2	4	5	1	3	3	4	3	4	3	3	4	3	3	4	4	5	3	3	3	5	5	5	3	5	3	4	4	4	3	5
	9	5	5	4	5	3	3	3	4	5	4	3	5	2	1	1	1	3	2	1	2	2	4	4	4	5	4	4	4	4	4	3	3	4	5	3	3	3	3	4	3	3	4	4	4	5	3	5	5
	10	3	4	4	4	3	4	3	3	4	5	5	3	1	4	3	4	2	3	3	2	2	3	4	4	4	3	4	3	5	3	5	2	3	5	3	3	4	3	5	5	5	4	4	3	5	5	5	4
	11	2	4	4	3	5	3	3	4	3	4	3	3	1	4	4	4	4	2	2	4	4	3	3	3	5	4	4	3	3	3	4	3	4	5	4	3	4	5	3	4	5	3	4	4	5	3	4	2
	12	3	3	3	4	5	5	4	5	4	3	5	3	1	1	1	1	1	1	1	1	1	3	4	4	4	4	4	3	3	4	4	4	4	4	3	5	3	2	3	3	3	4	3	4	5	3	5	4
	13	3	4	3	4	3	4	4	4	3	3	4	3	2	1	1	1	2	1	1	2	1	3	3	4	3	4	4	3	3	3	3	3	3	3	4	3	3	4	5	3	3	5	4	3	4	3	4	3
	14	3	4	5	5	3	5	3	5	3	5	5	5	2	2	2	2	3	2	2	2	2	4	4	3	3	3	3	4	3	3	4	3	3	2	3	5	3	3	3	3	3	5	4	3	4	3	5	3
	15	2	5	4	3	5	3	5	4	5	3	3	3	1	2	4	2	4	2	2	4	4	3	3	3	4	3	3	3	3	3	4	3	5	4	4	3	3	2	3	2	5	2	4	5	3	4	3	4
	16	1	1	2	1	3	1	2	1	1	1	1	3	5	5	3	5	3	5	3	5	5	1	2	2	2	1	2	2	2	3	3	4	2	3	3	2	2	2	3	3	3	2	2	3	3	2	3	2
	17	4	3	5	5	5	5	5	5	4	3	4	3	1	1	1	1	1	1	1	1	1	3	3	4	3	3	3	3	3	3	4	5	3	4	4	2	3	3	4	3	5	3	3	3	4	3	5	5
	18	3	4	5	3	4	3	4	5	4	3	4	3	1	1	1	1	1	1	1	1	1	4	3	3	3	3	4	4	4	4	3	4	3	4	3	4	4	4	4	3	4	3	4	4	4	3	5	4
	19	3	3	5	5	2	4	5	3	5	5	4	5	4	4	4	4	4	4	2	3	2	4	4	4	4	4	4	3	2	3	3	4	3	5	3	2	4	3	4	3	3	4	4	4	4	4	3	4
	20	5	4	4	4	4	4	5	5	5	5	4	4	2	3	3	2	3	2	3	2	3	3	3	4	4	3	3	3	4	3	3	4	2	5	4	3	5	3	3	3	5	3	5	5	4	4	5	5
	21	3	4	3	5	3	5	3	5	3	4	3	4	2	4	2	4	4	2	4	2	2	3	3	5	3	4	3	4	3	3	4	3	3	3	4	5	5	3	5	4	4	3	3	5	4	4	4	5
	22	3	5	5	3	5	2	4	4	3	3	5	4	2	2	2	1	1	1	3	1	1	3	4	3	4	3	3	4	3	4	3	4	3	5	5	4	5	3	3	3	3	3	4	5	5	3	5	5
	23	4	3	4	4	3	5	3	5	5	4	4	4	1	1	1	1	1	1	1	1	1	4	3	4	3	3	3	4	3	4	3	3	4	3	3	5	4	3	4	4	3	3	3	3	4	4	3	3
	24	5	3	4	4	3	3	3	4	5	3	4	3	2	2	2	3	2	2	2	2	2	4	5	5	5	4	4	5	5	5	5	5	4	5	3	4	4	3	4	3	4	5	5	5	5	3	5	5
	25	4	5	5	4	4	5	4	4	4	5	5	3	3	3	2	1	2	2	2	2	2	4	3	5	5	4	4	3	3	4	4	5	4	4	3	3	4	3	3	4	4	3	4	3	4	4	5	5
	26	3	5	3	5	3	5	5	3	3	5	3	3	1	1	1	1	1	1	2	3	2	5	5	3	5	5	4	3	3	3	4	5	3	3	3	4	5	4	3	5	3	5	3	5	5	5	3	5
	27	3	3	3	3	5	3	5	4	5	4	3	3	2	4	5	4	4	2	4	4	4	5	3	3	4	3	3	4	5	3	3	4	5	2	5	4	5	2	3	5	5	3	5	5	3	3	5	5
	28	4	5	5	4	4	3	3	5	4	2	4	4	2	4	2	4	3	3	4	1	2	4	3	3	4	3	4	3	3	3	4	3	3	3	2	4	5	5	5	5	3	3	4	3	3	5	3	4
	29	5	4	4	5	4	4	2	4	4	4	5	4	2	2	4	2	2	2	2	5	2	2	3	3	4	3	3	3	3	4	4	4	3	4	4	3	4	3	4	2	3	4	3	3	3	4	4	3
	30	1	3	1	3	1	2	1	1	3	1	1	1	4	4	5	5	4	4	4	3	5	1	2	2	3	1	2	2	3	2	2	2	2	1	1	2	3	1	1	2	3	1	1	1	2	3	3	1
	31	1	1	2	1	3	2	1	3	1	3	1	2	4	5	5	5	2	3	3	5	4	1	1	2	2	3	2	2	1	3	2	1	3	1	3	2	3	2	2	1	1	3	1	1	1	1	3	1
	32	1	1	1	1	2	2	1	1	3	3	2	3	5	5	4	4	4	4	4	4	4	2	3	3	3	2	3	1	3	3	2	3	2	2	2	3	3	2	3	1	3	2	3	3	3	2	2	1
	33	2	4	3	3	5	4	3	5	3	2	4	4	2	2	2	2	5	5	1	1	1	3	3	4	4	4	3	3	3	2	3	3	4	4	4	4	3	3	5	3	3	3	4	3	4	3	3	5
	34	5	4	5	5	3	5	4	4	4	4	4	4	1	2	4	1	3	3	1	1	1	3	3	4	4	4	4	5	4	3	4	3	4	5	5	3	5	3	5	5	3	5	4	4	5	3	5	3
	35	3	5	5	3	4	3	3	3	3	4	5	5	2	1	1	1	2	1	2	1	2	2	4	4	3	3	3	3	4	3	4	3	4	4	4	5	4	3	3	4	2	3	4	5	3	5	3	5
	36	3	5	3	4	4	4	4	5	2	3	4	3	1	4	1	1	1	1	4	1	1	4	5	3	5	4	4	5	5	5	4	5	4	5	3	4	5	5	4	5	5	4	5	5	3	5	3	5
	37	3	4	4	5	4	4	4	5	5	5	5	5	1	4	4	4	2	3	4	4	4	5	4	3	3	3	4	3	3	3	3	4	3	5	5	4	4	3	5	5	3	5	5	4	4	5	5	4
	38	1	1	3	2	1	3	1	1	1	1	1	1	5	5	4	5	4	5	4	5	5	1	1	1	3	1	3	1	1	2	1	2	1	2	3	3	1	2	1	1	1	3	3	3	1	1	3	1
	39	3	3	5	4	4	4	2	4	2	4	4	5	2	1	3	3	3	3	3	3	3	4	5	5	4	5	4	4	5	5	5	4	4	5	4	3	3	3	4	4	3	5	3	5	5	5	3	5
	40	3	5	4	3	3	5	3	4	3	3	2	3	2	4	4	4	4	4	5	2	4	2	2	3	3	3	3	4	3	2	3	2	4	5	2	3	3	3	3	1	3	4	2	3	3	4	5	4
	41	4	3	3	3	3	3	4	5	5	4	3	3	2	3	3	2	2	2	3	3	3	4	4	4	3	4	3	4	4	4	3	4	4	4	5	3	3	5	5	4	5	5	4	5	4	5	4	4
	42	4	5	5	3	4	3	2	4	3	3	3	4	2	4	4	4	2	2	2	2	2	4	4	5	4	5	4	3	4	3	4	4	3	3	4	5	5	5	4	5	5	4	3	5	4	4	5	5
	43	5	3	3	4	4	4	5	3	3	5	3	4	2	3	1	1	1	1	4	2	1	3	4	3	3	3	3	3	3	4	4	4	4	5	4	2	3	5	3	3	5	4	4	5	3	4	5	3
	44	3	4	3	3	4	4	5	5	3	4	5	3	3	1	1	1	1	1	1	1	1	5	3	5	3	4	3	3	4	5	5	3	3	3	2	5	3	5	4	3	3	3	5	5	4	5	5	3
	45	5	3	3	3	3	3	5	3	3	3	3	3	2	4	4	4	5	3	3	3	3	4	4	4	4	4	4	4	4	4	4	4	4	3	3	5	3	5	5	3	5	5	3	3	3	5	3	3
	46	3	4	3	3	3	3	4	5	4	4	3	4	2	4	4	2	2	2	4	4	4	2	3	3	4	3	4	4	4	4	4	3	4	4	4	5	4	3	4	4	4	3	3	4	4	4	5	4
	47	5	5	4	4	3	3	1	4	3	5	3	3	2	1	1	1	1	1	1	1	1	2	3	3	4	2	2	4	3	2	3	2	3	5	2	5	5	3	5	3	4	5	5	5	3	3	3	3
	48	3	4	4	3	3	4	4	4	5	3	5	4	2	4	2	2	1	1	1	2	1	4	3	4	4	4	3	3	4	4	4	4	4	5	5	3	3	5	3	3	3	3	5	5	3	3	5	3
	49	5	4	4	4	5	4	3	5	4	2	5	3	2	3	2	4	4	3	2	4	3	5	3	4	4	3	3	4	5	3	3	3	3	5	5	5	5	3	3	5	3	5	5	5	3	5	2	5
	50	3	4	5	4	4	3	4	4	3	3	3	3	2	2	1	2	2	2	1	2	2	4	3	4	4	3	3	4	4	3	4	2	3	4	4	3	5	5	4	3	3	5	5	3	4	4	5	5
	51	3	3	3	3	4	2	5	5	3	4	3	4	2	2	1	1	1	1	1	1	1	4	3	4	3	3	4	3	4	3	4	3	4	4	4	5	3	4	5	3	3	5	4	4	5	4	5	4
	52	3	3	5	3	3	5	3	3	4	3	5	5	1	4	3	4	3	2	3	2	2	3	3	4	3	3	4	3	4	3	4	3	4	3	4	5	4	3	4	3	5	3	5	4	5	4	5	4
	53	4	2	5	5	5	2	4	4	4	4	2	4	2	1	1	2	4	4	1	1	1	4	4	4	4	4	5	4	5	5	4	4	4	4	5	3	5	2	3	4	3	5	4	5	4	5	3	5
	54	5	4	4	4	3	5	3	5	5	3	3	3	1	2	2	2	2	3	2	2	4	4	4	4	3	5	4	5	3	5	2	4	3	4	5	3	5	3	3	3	5	5	5	5	5	5	5	5
	55	5	3	4	4	5	4	3	4	4	5	3	4	3	3	3	3	3	3	3	3	3	4	3	4	3	5	5	3	4	5	4	5	4	5	4	5	5	2	4	5	4	5	5	4	5	4	5	4
	56	3	4	4	4	4	4	3	5	3	2	3	4	3	3	3	3	3	2	4	3	2	3	3	3	3	3	3	4	4	3	3	3	3	3	3	3	3	3	4	4	4	3	3	4	4	4	4	4
	57	3	3	5	2	2	5	3	4	5	4	3	2	1	4	4	4	4	4	2	4	4	4	4	3	3	3	4	3	3	3	4	4	3	5	5	3	4	3	3	4	3	5	5	3	4	3	4	4
	58	4	5	2	3	5	3	4	5	4	3	3	4	1	1	1	2	2	2	2	2	2	2	3	3	3	3	4	4	3	4	3	3	4	5	3	5	2	5	3	4	5	3	5	4	3	2	3	4
	59	3	3	3	4	4	4	4	4	5	3	4	3	3	2	1	4	2	3	2	3	4	4	4	4	3	4	4	4	3	3	4	3	4	5	5	5	5	5	5	5	5	5	4	5	5	5	3	5
	60	3	3	4	3	3	4	3	5	4	3	3	3	2	5	5	4	3	1	4	3	4	3	4	3	4	3	3	4	4	4	3	4	3	3	3	3	3	5	4	3	5	3	3	5	4	3	5	4
	61	3	3	3	3	3	3	5	3	3	3	3	3	3	4	2	2	4	3	1	3	3	3	3	3	3	3	3	3	3	3	3	3	3	5	5	3	5	3	3	5	5	5	5	5	4	5	5	5
	62	3	4	4	2	4	4	4	5	5	4	4	4	2	1	1	1	1	1	2	1	1	5	4	5	4	4	4	3	5	4	5	4	5	5	3	3	5	3	3	3	5	5	5	5	5	5	5	5
	63	4	5	2	2	2	2	3	3	5	4	3	2	2	1	1	2	5	2	1	1	1	3	4	4	4	3	4	4	4	4	3	4	3	5	3	2	5	5	4	3	5	5	5	5	5	5	5	5
	64	3	5	2	3	2	5	4	5	4	4	4	3	4	4	2	2	4	3	5	3	3	3	4	5	4	4	5	4	3	4	5	4	3	5	4	4	5	4	4	3	3	4	4	4	5	4	3	4
	65	5	4	5	5	5	5	5	4	4	4	4	4	2	4	4	3	2	2	4	2	1	5	4	4	4	5	5	5	4	4	4	3	3	5	5	5	5	3	3	5	5	5	3	5	5	5	5	5
	66	3	5	5	5	3	3	4	5	5	4	5	4	2	2	2	1	1	1	1	2	2	5	3	5	4	5	3	3	5	4	3	5	4	3	4	4	5	3	5	5	5	5	3	5	5	5	3	3
	67	3	3	5	5	5	4	5	3	5	2	5	4	3	2	1	1	1	2	2	1	1	2	5	5	4	3	3	4	2	3	3	4	5	3	2	3	3	5	3	2	4	5	3	5	3	5	3	3
	68	3	3	3	3	3	3	3	3	3	3	3	3	3	3	4	3	3	3	2	3	2	3	3	3	3	3	3	3	3	3	3	3	3	5	5	3	5	3	3	5	2	5	3	5	3	3	3	5
	69	3	4	3	4	3	4	3	4	5	2	3	4	2	3	4	3	3	2	2	4	2	3	3	3	3	3	3	3	3	3	3	3	3	3	3	3	3	3	4	3	3	3	5	5	4	3	3	3
	70	3	3	3	4	3	4	3	4	3	1	3	3	1	2	2	2	2	1	1	1	1	3	3	3	3	3	3	3	3	2	3	3	2	5	3	3	3	3	4	4	3	4	3	3	4	2	4	4
	71	3	4	5	3	4	4	3	4	5	3	3	4	2	3	1	1	1	1	3	1	1	3	4	4	3	3	3	3	3	2	2	2	4	2	3	3	5	3	3	3	3	3	5	3	3	3	3	3
	72	2	5	3	5	3	3	4	3	3	2	3	3	1	4	2	2	4	4	2	2	2	2	3	3	3	3	3	3	2	2	3	3	3	3	5	4	4	4	3	3	3	4	3	4	3	3	2	4
	73	3	4	4	3	3	4	5	3	3	3	3	3	2	4	2	1	1	2	4	4	2	3	4	4	4	4	4	4	2	2	3	3	4	3	3	3	4	2	5	2	4	5	3	3	5	4	3	3
	74	4	3	4	4	2	4	4	4	5	4	4	3	1	2	1	2	1	1	1	4	2	5	5	4	5	5	5	4	5	4	5	4	4	2	4	4	4	5	2	3	2	4	3	3	4	4	3	4
	75	4	3	4	4	4	4	4	5	2	4	4	4	2	2	2	3	1	1	1	5	1	4	3	4	3	4	4	3	3	3	4	4	4	5	3	5	4	3	3	4	5	4	4	4	4	4	5	4
	76	3	3	4	5	5	3	5	4	5	3	3	3	2	1	1	2	2	1	4	1	4	3	3	4	3	3	4	4	3	3	3	2	4	3	3	3	5	5	4	2	3	3	4	5	3	5	5	4
	77	3	4	3	5	4	2	4	3	3	3	4	5	2	2	1	1	1	1	1	4	2	3	3	3	4	3	3	4	3	3	3	2	3	4	4	4	5	4	5	4	3	4	4	4	5	4	3	4
	78	3	3	4	3	5	5	3	3	3	3	3	3	2	2	2	2	2	2	2	2	2	3	4	4	4	3	3	3	4	3	3	4	3	3	3	3	3	3	3	3	5	5	5	3	5	3	3	3
	79	3	5	3	5	3	3	5	5	3	4	5	4	3	4	2	3	2	3	2	2	3	2	3	3	3	3	3	3	4	2	3	3	3	3	5	3	3	3	5	5	3	5	3	3	3	3	3	3
	80	4	4	4	3	5	3	3	4	5	3	3	5	2	2	4	2	1	1	2	4	1	3	5	3	5	3	4	4	3	5	4	5	3	5	3	3	3	5	2	3	5	3	5	3	4	3	4	4
	81	3	3	3	5	3	3	3	3	5	3	3	3	1	2	2	4	2	3	3	2	3	2	3	3	3	3	3	3	2	3	3	3	3	3	3	3	3	3	3	2	5	5	3	3	5	3	5	5
	82	3	4	3	4	4	4	4	4	3	3	5	4	1	4	2	2	2	2	2	2	2	3	4	4	3	3	3	3	4	4	3	3	3	2	5	3	5	5	4	5	5	3	5	4	4	4	4	5
	83	3	4	5	4	4	4	3	3	5	3	3	5	1	1	1	1	3	1	1	2	2	4	4	3	4	4	5	4	3	4	3	4	3	5	5	4	5	5	4	4	5	5	5	4	5	5	5	4
	84	5	3	3	3	3	5	5	4	3	3	5	3	2	1	1	1	1	1	1	1	1	3	3	3	4	3	3	3	4	3	1	3	3	4	3	1	5	4	4	4	5	4	4	3	4	4	4	5
	85	4	4	3	5	4	3	4	4	4	4	2	4	1	1	1	1	1	1	1	1	1	3	3	4	4	3	3	3	4	3	3	3	3	4	2	3	4	5	4	4	3	3	3	5	3	5	3	5
	86	3	3	5	4	5	3	3	3	5	5	5	3	2	1	1	1	1	1	1	1	1	3	3	3	3	3	3	3	3	3	3	3	3	3	3	3	3	3	4	3	4	3	3	3	3	3	4	4
	87	5	5	4	3	5	4	5	5	3	5	5	4	1	2	1	1	2	2	2	2	1	4	5	3	4	4	4	4	5	5	5	3	3	4	3	5	3	3	4	3	5	3	5	3	5	3	3	3
	88	1	2	1	1	1	2	2	1	1	2	2	3	5	5	5	4	4	4	5	5	5	1	1	1	1	1	3	1	1	1	3	3	1	1	1	2	3	2	1	1	1	3	1	3	1	3	1	3
	89	2	4	3	3	3	2	4	5	3	4	4	5	1	2	1	3	3	1	2	3	2	2	3	3	3	4	3	3	3	3	3	3	2	4	4	3	5	4	3	3	5	5	5	4	4	4	5	5
	90	3	4	4	3	4	4	3	3	5	2	3	4	1	1	1	1	1	1	1	1	1	2	4	3	3	3	3	4	3	3	4	3	4	4	4	3	5	3	3	4	5	3	3	2	3	5	3	5
	91	3	4	3	3	3	4	3	4	3	4	5	3	3	4	4	2	2	4	2	4	2	5	3	4	3	4	3	4	4	3	2	4	3	3	2	3	3	2	3	5	5	3	5	3	3	5	3	5
	92	4	4	5	4	4	4	4	4	5	3	5	4	1	2	2	3	2	3	2	3	3	2	3	3	3	3	3	3	2	2	3	2	3	3	5	4	5	5	3	4	3	5	3	5	4	5	2	5
	93	2	3	3	3	3	4	2	3	3	3	3	3	2	2	2	1	1	1	1	1	1	2	3	3	3	2	3	3	3	3	3	4	4	3	3	4	3	5	4	4	3	5	3	3	3	3	4	3
	94	3	3	4	3	4	2	5	3	4	4	3	3	2	2	2	2	2	2	2	2	2	3	3	3	3	3	3	3	3	3	2	2	3	2	3	5	5	5	4	3	5	5	3	5	4	4	5	4
	95	3	4	3	4	4	4	4	3	3	4	4	4	3	2	2	3	4	4	3	3	3	3	3	3	4	4	5	4	3	3	4	3	5	4	4	4	3	4	4	2	3	4	3	5	4	3	3	3
	96	4	3	3	3	4	3	4	4	5	3	3	4	1	3	2	2	2	3	5	2	4	3	3	3	3	3	3	3	2	2	3	3	3	3	4	5	4	5	4	3	4	5	3	3	3	4	5	4
	97	3	4	3	5	3	5	3	3	3	3	3	5	3	2	1	2	2	1	2	4	2	3	3	3	3	3	3	3	3	3	3	3	3	4	3	5	3	5	4	2	3	3	3	5	5	5	3	3
	98	3	4	3	2	3	5	4	5	3	5	5	4	3	3	3	2	2	2	4	2	2	3	3	3	3	3	3	3	4	3	3	4	4	4	3	3	3	4	4	4	3	5	3	3	4	4	3	3
	99	3	4	4	3	3	3	3	3	5	4	4	4	3	2	4	2	4	2	2	2	4	1	3	3	3	3	3	3	4	4	4	4	4	5	5	4	3	3	3	5	5	5	4	4	3	5	3	5
	100	4	3	4	4	3	3	3	5	4	3	4	4	3	4	3	2	2	2	2	2	2	3	4	3	4	3	3	4	4	3	3	3	3	3	3	4	3	3	4	3	5	3	3	4	3	4	4	5
	101	3	4	4	3	3	4	3	3	4	5	4	4	2	1	1	1	1	1	1	1	1	3	3	1	4	3	3	3	3	2	3	3	3	3	3	2	3	4	3	4	3	3	3	4	5	3	5	5
	102	4	5	5	4	3	4	4	4	5	4	4	5	1	2	2	3	3	3	2	3	2	3	3	5	5	3	3	3	2	3	4	2	3	3	4	5	3	5	3	3	4	3	3	5	5	5	4	5
	103	4	4	4	4	4	4	3	4	5	3	3	4	2	2	1	2	4	2	4	1	4	2	3	4	3	3	4	4	3	3	3	3	3	3	2	3	4	5	5	3	5	4	4	5	4	5	5	4
	104	3	5	5	4	3	4	3	5	4	4	5	4	2	2	1	1	4	2	1	2	5	4	3	3	4	3	4	3	3	3	4	4	3	3	4	4	5	3	3	4	5	3	5	4	4	5	5	5
	105	4	4	3	5	3	3	4	4	3	3	3	5	1	2	1	1	1	1	1	1	1	4	3	3	4	4	4	4	4	4	4	4	3	4	5	4	5	4	5	5	3	4	5	5	5	3	3	5
	106	4	4	4	4	4	3	3	5	5	3	3	4	2	3	3	3	3	2	3	3	3	3	3	3	3	3	3	3	3	3	3	3	3	3	3	5	3	5	5	3	2	3	3	3	3	3	5	5
	107	3	4	5	4	3	3	3	4	4	5	4	4	3	2	2	2	2	2	2	2	2	4	4	4	4	4	3	4	4	4	3	3	3	3	2	5	3	5	3	3	2	3	3	3	3	3	3	3
	108	4	4	3	4	4	3	3	4	4	3	5	4	2	2	2	2	4	2	2	4	4	5	4	4	4	4	5	5	5	4	4	4	4	2	5	3	3	3	5	5	4	4	3	4	4	4	5	5
	109	5	4	4	3	4	3	2	3	5	4	3	4	2	2	2	2	2	2	2	3	4	2	5	3	3	3	4	3	3	3	3	3	4	3	3	3	4	5	4	4	5	3	3	4	5	5	5	4
	110	3	4	4	5	4	4	4	4	3	3	5	4	2	3	3	3	3	3	3	3	3	2	3	4	4	3	3	4	3	3	4	3	3	4	4	4	5	3	5	4	2	5	3	4	3	2	5	5
	111	4	5	4	5	3	3	3	3	5	4	3	4	2	1	1	1	1	1	1	1	1	2	3	3	3	3	3	3	4	4	3	2	4	3	4	3	3	3	5	3	3	5	3	4	3	5	5	4
	112	3	3	5	4	3	5	3	4	4	5	5	5	1	1	1	1	1	1	1	1	1	3	4	4	3	4	4	3	3	3	4	4	3	3	3	3	5	3	5	4	3	5	4	4	4	4	2	5
	113	4	4	3	4	4	3	4	5	3	4	3	4	2	2	2	3	3	3	3	2	2	3	4	4	4	3	4	4	4	4	4	4	4	3	4	2	3	5	4	2	5	3	5	4	4	3	4	3
	114	3	4	5	3	5	5	3	4	5	3	5	4	1	1	1	1	1	1	1	1	1	4	4	3	5	4	3	4	3	3	3	4	4	5	3	5	3	4	5	4	2	5	4	4	5	5	4	4
	115	2	5	3	5	3	5	3	5	3	4	5	4	2	5	3	4	2	2	4	3	4	3	4	3	4	3	3	3	3	3	4	3	4	4	4	3	3	4	4	3	5	2	4	4	4	4	4	4
	116	1	2	3	3	1	3	1	3	1	1	3	1	4	4	5	5	5	5	5	5	4	1	3	3	2	1	1	3	2	3	2	2	3	1	1	1	1	1	2	1	2	2	1	1	1	1	1	1
	117	4	5	5	4	4	5	4	4	5	4	4	4	2	2	2	3	3	2	3	4	3	4	4	4	4	4	4	4	4	4	4	4	4	4	3	5	3	3	4	3	4	5	5	3	5	4	3	5
	118	2	2	3	3	1	3	2	3	2	2	2	3	5	4	5	4	5	4	5	3	5	1	3	3	3	1	3	1	1	1	3	3	1	3	1	2	3	3	3	1	3	1	1	1	1	1	3	3
	119	1	1	2	1	2	2	1	1	3	3	3	2	5	5	3	3	4	3	5	4	4	1	1	1	3	2	2	3	4	3	1	1	3	1	3	2	1	1	2	1	2	3	1	3	3	3	3	3
	120	1	3	1	2	1	1	3	1	1	2	3	4	5	4	5	4	5	5	5	5	5	2	1	3	3	1	2	3	3	2	3	2	1	3	1	2	1	2	2	1	2	1	1	1	3	1	1	1
	121	3	1	2	1	3	3	1	2	1	3	1	2	4	5	5	3	3	3	5	3	5	1	2	3	4	2	2	1	2	4	2	2	3	3	3	1	3	1	1	3	1	1	1	3	1	1	1	1
	122	3	3	3	3	3	3	3	5	4	3	3	4	1	2	3	2	2	2	2	2	2	3	3	4	2	3	3	4	4	4	4	3	3	3	3	4	4	5	4	3	5	5	4	3	4	3	5	3
	123	3	5	5	4	2	4	3	3	5	4	2	4	1	2	2	4	1	1	1	2	4	4	3	4	3	4	4	3	3	4	3	5	3	4	3	4	3	3	4	3	3	2	4	4	3	3	4	3
	124	5	3	3	3	4	4	3	5	3	3	3	3	1	2	2	2	4	3	2	2	3	3	3	3	3	3	3	4	4	3	3	3	3	4	4	2	3	3	4	4	3	3	4	3	3	3	4	3
	125	3	4	5	3	3	4	4	4	5	5	3	4	2	1	1	2	2	2	2	1	2	2	3	3	3	3	3	3	3	3	3	3	3	3	2	4	5	5	4	4	5	4	3	4	4	3	3	3
	126	3	4	4	4	5	5	3	4	3	3	3	3	1	4	1	1	2	2	4	2	3	4	3	5	3	4	4	5	4	4	2	4	3	4	4	3	5	5	4	3	5	5	5	4	5	3	5	3
	127	5	4	4	5	4	4	3	3	5	4	2	4	1	1	2	3	3	3	3	3	4	4	3	3	5	4	3	4	3	3	2	3	5	3	4	5	3	4	3	3	3	3	3	3	4	3	5	4
	128	3	4	4	3	3	3	2	3	3	3	3	3	2	2	2	2	3	2	2	2	2	3	3	3	3	3	3	3	3	3	3	3	3	3	3	5	5	5	3	3	2	3	3	5	4	5	3	3
	129	4	5	3	5	2	5	4	5	5	3	4	4	2	2	1	1	1	1	2	2	2	3	3	3	3	3	3	3	3	3	3	3	3	5	5	5	3	5	4	5	3	5	3	5	3	4	5	5
	130	2	4	4	3	3	5	5	3	5	4	3	4	2	2	2	2	2	2	2	2	2	3	3	3	4	3	3	3	4	3	3	3	4	4	3	3	3	5	5	3	3	5	3	3	4	4	4	4
	131	2	4	4	5	4	4	1	3	3	3	3	3	4	5	4	3	3	3	4	3	5	2	1	1	3	3	2	2	3	2	2	1	3	1	3	1	1	3	3	2	1	1	1	3	1	4	1	3
	132	4	5	5	4	4	5	4	5	3	5	5	4	1	1	1	1	1	1	1	1	1	3	3	3	4	4	5	5	5	4	4	3	3	2	5	3	2	5	5	5	5	5	3	5	5	5	3	5
	133	3	4	3	5	3	4	4	5	4	3	3	5	2	2	1	1	3	2	2	2	2	3	5	3	5	3	3	3	4	4	3	4	4	3	4	4	4	3	3	3	4	3	3	3	4	3	4	3
	134	3	3	1	1	1	2	2	1	1	2	2	1	4	3	3	4	4	3	5	5	5	1	2	3	2	2	1	2	3	2	1	3	1	3	1	3	2	2	2	1	3	1	1	3	1	1	3	3
	135	4	4	3	3	4	4	3	5	4	4	3	2	2	2	2	3	2	4	2	2	4	2	4	4	3	3	3	3	4	3	3	3	3	2	4	3	2	5	5	3	3	3	3	2	3	4	5	3
	136	4	3	5	5	5	3	2	3	3	3	3	5	1	1	1	1	1	1	1	1	1	2	3	5	4	3	4	3	3	2	3	4	4	3	3	4	4	3	4	3	3	3	5	3	3	3	4	3
	137	5	5	5	4	4	3	3	5	3	4	5	3	3	2	2	3	4	1	2	4	3	3	4	3	3	4	3	4	3	3	3	3	4	4	3	4	3	4	3	3	3	4	3	4	5	3	5	3
	138	3	5	3	3	3	3	4	5	3	4	3	4	2	1	2	2	1	1	1	1	1	3	3	3	3	3	4	3	3	2	3	3	3	2	2	3	3	5	5	3	3	5	5	3	5	5	5	3
	139	3	3	4	5	4	3	3	4	5	2	3	5	1	2	1	1	2	1	1	1	1	3	4	3	3	3	2	3	4	3	4	3	4	3	3	4	3	4	3	3	4	4	4	3	3	3	4	3
	140	5	5	4	3	4	5	3	5	4	5	3	4	1	4	4	3	2	2	4	2	2	3	3	4	3	3	4	3	3	4	3	4	4	3	5	2	5	3	5	5	4	5	3	3	5	4	3	3
	141	3	4	3	5	5	3	3	3	5	5	3	5	4	1	2	3	2	2	4	2	2	3	3	3	3	3	3	3	2	3	3	3	2	3	3	3	3	5	4	2	5	3	4	5	4	5	5	3
	142	4	3	4	3	4	3	3	5	5	3	3	4	4	1	3	2	2	2	2	2	2	4	3	3	3	4	4	4	4	5	5	3	3	2	4	5	3	4	3	3	3	5	3	3	3	3	3	4
	143	2	3	2	3	1	4	1	2	3	1	3	2	5	4	5	3	4	3	3	5	4	1	2	2	3	3	1	3	2	1	3	1	2	4	1	1	3	1	2	1	2	1	2	1	5	1	1	3
	144	1	3	1	1	1	1	3	2	2	3	3	1	4	5	4	4	4	4	4	5	4	1	1	1	3	2	2	1	1	2	3	2	3	3	2	1	3	2	2	2	1	3	3	1	1	1	3	1
	145	2	2	4	3	4	4	3	5	3	3	5	5	2	1	1	1	1	1	2	1	1	4	3	3	4	3	4	4	4	3	4	3	4	5	5	3	4	3	3	5	3	5	5	5	4	5	4	5
	146	5	4	2	5	5	3	3	5	4	5	5	5	2	4	2	2	4	4	2	2	2	5	3	4	3	4	5	5	5	4	3	5	4	4	3	4	3	4	4	3	5	5	4	5	4	3	5	2
	147	3	5	3	5	3	4	3	4	4	3	3	5	2	1	1	4	2	2	4	2	2	4	5	5	5	3	4	5	4	5	4	5	4	4	3	5	2	4	5	4	4	4	5	5	5	5	5	5
	148	5	3	3	3	3	3	2	5	3	3	3	3	3	1	1	1	1	1	1	1	1	3	3	3	3	3	3	3	3	3	3	3	3	3	2	2	3	4	2	3	5	3	4	3	3	3	3	3
	149	3	4	4	5	5	3	3	3	3	2	5	5	2	4	2	4	4	2	1	1	2	5	3	5	5	3	3	3	2	3	3	3	3	3	3	4	3	3	5	3	5	4	3	5	3	3	5	3
	150	5	4	5	4	5	3	3	3	5	4	5	4	2	4	2	4	2	2	2	2	2	2	2	2	4	3	4	4	4	4	2	3	3	4	4	2	5	2	3	4	5	4	5	5	4	4	4	4
	151	3	5	4	4	4	4	4	5	3	3	5	5	2	4	1	1	1	1	1	1	1	3	4	4	4	3	3	4	4	4	3	4	4	5	4	5	4	5	3	4	4	4	4	4	4	4	5	4
	152	3	5	4	4	3	5	3	3	4	2	5	5	1	3	3	3	3	3	3	4	3	2	3	3	4	3	2	3	3	3	3	3	3	4	2	4	3	5	4	3	4	3	3	4	3	4	4	3
	153	5	3	5	5	2	3	4	5	3	3	3	5	1	1	1	2	2	2	2	2	2	4	3	3	3	4	3	3	4	4	4	4	3	4	4	3	3	5	3	3	3	4	4	5	4	5	5	5
	154	3	3	4	5	3	4	3	5	3	3	3	5	2	2	2	2	2	2	1	1	1	3	3	3	3	3	4	4	3	2	3	4	3	3	3	4	3	4	4	3	4	3	5	3	3	4	4	3
	155	5	4	4	3	4	4	3	5	4	3	5	3	2	2	2	2	4	4	4	4	4	3	3	3	4	3	4	4	3	3	2	2	2	3	4	5	3	2	4	3	5	3	3	3	3	3	5	3
	156	3	4	5	2	5	4	4	5	3	5	5	5	2	4	3	3	3	3	4	3	2	4	3	3	4	4	3	3	4	3	4	4	4	3	3	3	5	5	4	5	3	4	4	3	4	5	4	3
	157	4	4	4	3	3	4	5	4	5	2	5	4	2	4	3	3	4	3	4	4	4	2	3	4	4	4	5	5	5	4	4	3	3	5	3	5	3	4	4	3	3	4	5	3	4	4	3	5
	158	5	4	5	4	5	3	5	3	4	4	5	4	3	4	1	4	2	2	3	2	2	3	3	2	3	3	3	3	3	2	3	1	2	5	3	3	5	5	4	4	4	3	5	2	4	3	5	3
	159	5	5	3	5	3	5	4	3	5	4	3	3	2	3	3	2	3	3	4	4	4	4	5	5	5	4	3	3	3	4	3	3	4	5	4	5	3	3	4	5	5	4	5	3	3	4	5	5
	160	3	5	3	4	5	5	4	5	3	3	5	5	2	2	2	1	1	1	1	1	1	5	5	5	5	5	5	4	4	4	3	4	5	3	3	3	3	5	4	3	5	5	3	5	5	5	4	3
	161	1	1	3	1	3	1	2	2	1	3	2	3	3	5	5	5	4	4	5	3	3	1	1	1	1	3	2	3	1	1	3	1	1	3	3	1	3	2	3	3	2	3	1	3	3	1	2	3
	162	3	3	1	2	3	2	2	1	3	2	3	3	4	3	5	3	3	3	4	4	4	1	1	3	2	1	3	1	2	2	3	3	1	1	3	1	3	3	1	1	3	2	2	3	3	3	2	1
	163	2	4	1	3	1	3	2	2	1	3	3	1	4	4	4	5	4	5	5	4	4	2	3	3	3	3	1	2	2	1	2	2	3	3	1	3	3	3	2	2	2	3	3	1	3	2	3	3
	164	3	3	3	3	2	2	3	1	3	3	1	3	5	5	4	5	5	5	5	5	5	1	2	2	2	1	1	1	1	2	2	1	2	3	2	3	1	3	1	3	3	1	1	1	1	3	1	3
	165	1	1	1	1	4	1	1	3	1	2	2	1	4	5	4	5	4	4	4	2	2	2	1	2	2	2	2	2	2	1	2	1	2	1	1	2	3	1	2	2	2	3	1	3	3	2	2	3
	166	4	3	5	3	4	4	4	3	5	5	5	5	2	3	2	2	2	2	2	2	2	3	4	3	3	4	3	3	2	4	3	3	3	3	4	5	3	5	4	5	5	3	4	3	3	4	5	3
	167	1	4	1	3	3	2	1	3	4	3	2	3	4	5	2	4	4	3	5	4	5	1	2	3	2	1	2	2	1	3	1	3	1	1	1	2	1	2	1	1	1	1	1	2	1	1	2	3
	168	2	3	1	2	1	3	1	3	1	3	2	1	3	4	5	5	4	4	5	3	5	1	2	1	3	2	1	1	2	2	2	1	3	3	1	3	1	2	3	3	3	3	3	3	3	1	1	1
	169	1	1	2	1	3	1	2	3	1	1	3	3	3	5	5	3	5	5	5	4	5	3	3	3	3	2	2	1	2	3	2	3	2	1	1	2	1	2	3	1	2	1	1	1	1	1	2	3
	170	4	5	3	5	3	2	4	3	5	4	2	5	2	3	2	2	3	4	2	2	2	2	3	3	3	3	3	3	2	3	3	3	4	3	4	4	4	5	4	3	4	5	4	4	4	3	5	4
	171	3	5	3	3	4	3	5	3	3	2	5	4	2	3	3	4	2	2	2	2	4	2	3	3	3	3	3	4	3	3	3	3	3	3	3	4	3	3	4	4	3	3	3	4	5	3	5	5
	172	4	5	4	5	3	3	3	5	3	3	5	3	2	3	4	2	3	3	2	4	2	4	3	4	4	3	4	3	3	4	4	3	3	3	4	5	3	4	4	3	4	3	3	3	3	4	3	5
	173	4	5	3	4	2	4	5	4	3	3	5	3	2	2	1	2	2	2	4	2	2	4	4	4	4	4	4	3	4	4	4	3	3	5	3	4	3	3	3	3	5	4	5	3	3	3	4	5
	174	5	3	5	3	4	3	3	3	4	5	5	5	1	2	1	2	1	1	1	3	1	2	3	3	3	3	4	5	5	4	4	3	2	3	3	4	5	4	4	3	4	5	5	3	4	5	3	3
	175	3	3	2	4	2	4	3	5	3	4	4	4	1	1	1	1	1	1	1	1	1	2	4	3	4	4	3	4	4	4	3	2	3	5	5	3	3	3	4	5	3	5	5	3	4	5	5	3
	176	3	3	4	3	3	3	5	4	5	4	3	2	2	4	4	4	4	4	4	4	5	3	3	4	4	3	4	3	2	4	3	2	3	5	3	4	5	3	3	2	4	3	5	3	3	3	3	3
	177	4	5	3	4	3	3	5	3	3	3	3	3	2	3	3	3	3	4	4	3	4	3	3	3	3	3	4	4	3	2	3	2	3	3	4	4	3	3	3	3	5	3	5	5	5	3	4	3
	178	3	3	5	4	2	4	3	2	3	5	5	3	2	1	1	1	2	2	1	2	2	4	3	4	3	4	4	4	4	4	4	4	4	3	5	3	5	5	4	4	4	5	5	4	5	5	5	5
	179	5	5	4	3	4	5	4	5	5	3	5	4	3	4	4	4	2	2	4	2	2	4	3	3	4	3	3	3	3	3	3	4	4	3	4	5	3	5	3	3	5	5	3	3	3	3	3	3
	180	3	3	5	3	4	5	3	5	3	5	3	3	1	1	1	1	1	1	1	1	3	3	3	3	3	4	3	3	3	3	3	2	4	4	5	5	3	4	3	5	4	5	5	5	4	5	5	5
	181	4	4	4	3	5	4	4	4	4	3	3	4	3	4	3	4	3	4	3	4	4	2	3	3	4	4	3	3	2	3	2	4	4	5	3	3	3	3	3	3	4	3	3	4	3	5	4	3
	182	5	5	3	3	3	3	5	3	5	3	5	3	2	3	4	3	3	4	3	3	3	3	4	4	4	3	3	3	4	4	4	4	3	3	3	5	5	4	4	3	4	3	3	3	4	3	4	3
	183	3	5	3	5	3	3	4	4	5	3	2	3	2	2	1	1	1	1	1	1	1	4	2	3	3	3	3	3	4	3	3	2	2	3	3	4	2	3	4	3	3	5	3	2	5	5	3	5
	184	5	3	4	4	5	5	4	5	3	5	3	4	2	2	1	1	1	1	1	1	1	3	3	4	4	4	5	4	3	2	4	3	3	3	5	4	5	2	3	5	3	2	5	4	3	5	3	4
	185	3	4	5	4	4	5	4	3	3	4	5	4	3	4	4	3	4	3	4	2	3	3	4	3	5	3	2	4	3	3	5	2	3	3	3	5	5	4	4	2	5	3	3	5	4	5	4	5
	186	2	1	1	2	3	2	3	3	1	1	3	2	4	3	4	3	5	4	5	5	5	1	1	1	3	1	2	1	1	2	2	2	2	2	1	1	3	1	2	1	2	2	3	1	2	1	1	2
	187	3	4	4	4	5	3	4	3	5	5	5	3	1	1	2	1	1	1	2	1	1	4	3	3	4	3	3	3	4	4	3	3	4	3	3	5	4	5	3	4	5	3	4	5	4	4	5	4
	188	5	4	3	4	4	4	3	4	5	4	5	5	2	2	2	2	4	4	2	2	4	3	2	3	3	3	3	3	4	4	2	3	2	5	4	5	4	4	5	4	4	3	4	4	3	5	4	5
	189	3	3	3	4	4	4	5	3	3	4	5	4	2	2	4	2	2	2	4	2	2	4	3	3	3	3	3	4	4	3	3	3	3	4	5	4	3	3	4	5	3	5	3	5	5	5	5	5
	190	3	3	5	5	5	3	3	3	5	3	3	4	1	2	1	1	2	1	1	4	1	3	3	3	4	3	3	3	3	3	3	3	3	5	4	4	5	5	4	4	4	3	3	4	5	3	3	3
	191	4	4	5	5	4	4	2	5	4	5	4	4	2	3	4	4	3	4	4	3	2	5	4	4	5	4	4	5	4	4	5	5	5	5	5	4	4	4	5	5	5	5	5	5	5	5	5	5
	192	1	3	2	3	2	2	2	2	2	3	2	3	4	2	4	3	5	3	5	3	3	1	3	2	3	1	3	3	4	3	4	3	4	1	3	1	3	2	1	1	1	2	1	3	3	3	2	1
	193	2	2	1	2	1	2	1	3	2	1	1	1	4	4	3	4	3	4	5	4	4	2	1	2	3	2	1	2	1	2	2	1	1	1	1	1	1	1	1	1	1	1	1	1	1	1	1	3
	194	2	4	2	1	1	1	2	3	1	2	3	3	4	4	5	3	4	3	5	4	5	2	2	1	3	2	3	2	2	2	2	3	2	2	3	2	3	3	4	1	2	3	1	1	1	1	2	1
	195	5	5	4	4	4	5	5	3	4	3	5	5	2	1	2	3	2	2	1	2	1	4	5	5	5	5	4	5	5	4	5	4	5	3	5	3	5	3	3	5	5	5	3	5	4	5	3	5
	196	1	2	4	3	3	3	1	2	1	2	1	2	4	4	4	5	4	5	4	4	5	2	3	3	2	2	3	1	2	2	2	1	2	1	1	1	3	2	2	3	1	1	1	3	2	3	2	3
	197	2	3	1	3	3	5	3	2	1	3	1	1	4	4	2	5	4	4	2	4	3	2	3	2	2	2	3	2	2	1	2	2	3	1	1	1	3	1	1	1	1	2	1	3	1	1	1	1
	198	2	2	2	3	1	2	2	1	2	2	2	2	4	5	5	2	5	2	5	4	5	2	2	2	3	3	1	3	1	3	1	2	2	2	3	2	3	2	1	1	2	1	1	1	2	3	2	3
	199	1	3	2	3	2	3	2	1	1	2	3	2	2	4	4	4	4	4	2	4	5	1	1	1	4	2	3	2	3	3	2	2	1	1	1	2	3	2	1	3	2	3	1	3	3	3	2	1
	200	3	5	3	5	3	3	4	3	4	3	5	3	1	3	1	2	3	3	2	2	2	3	3	3	3	3	3	3	3	4	2	3	3	4	4	3	5	3	4	4	3	3	5	5	3	3	5	5
	201	2	3	1	1	3	4	2	1	1	2	1	3	4	5	4	2	4	3	5	5	5	1	2	2	2	1	1	3	3	2	2	3	3	2	3	2	1	1	2	3	2	3	1	3	2	3	2	1
	202	1	1	2	3	2	2	3	3	2	3	1	1	3	3	5	3	3	3	5	4	4	1	1	2	2	2	2	2	1	1	2	1	2	2	1	2	1	2	2	3	2	1	3	1	1	1	2	1
	203	1	4	2	2	4	2	1	1	1	2	3	4	3	4	4	4	3	4	4	4	4	3	1	1	2	3	1	3	2	3	1	2	2	3	3	1	3	2	1	3	1	1	3	3	2	4	2	3
	204	2	2	3	2	3	2	2	3	2	2	1	1	5	5	4	4	4	3	5	5	5	2	2	3	3	1	3	2	3	2	3	3	2	1	3	1	3	2	1	3	1	3	2	3	3	3	3	2
	205	3	5	5	5	3	4	4	3	4	3	5	3	2	3	4	2	4	2	4	4	2	4	3	3	3	5	5	3	4	4	4	3	3	2	4	2	3	3	4	3	5	3	3	3	3	3	3	3
	206	1	3	1	2	3	1	1	3	2	2	2	1	3	4	3	4	5	3	5	3	5	1	1	3	3	1	3	2	2	2	2	2	3	2	1	3	1	2	2	1	2	1	1	1	1	1	1	1
	207	3	3	1	2	1	1	1	3	2	2	1	1	5	5	5	3	5	4	5	4	5	1	2	2	2	2	2	2	3	2	1	2	2	4	3	2	3	1	4	3	2	5	1	3	3	3	3	3
	208	4	4	5	3	5	4	3	3	5	3	5	5	1	2	1	2	2	2	2	2	2	3	4	3	3	3	4	4	4	3	2	3	2	3	4	5	3	3	3	4	5	3	4	4	3	5	3	4
	209	2	1	2	1	2	2	1	2	3	4	1	1	4	4	5	4	3	5	4	5	4	2	3	2	2	3	1	2	1	2	1	3	4	2	3	1	3	2	1	3	1	3	1	3	1	3	2	3
	210	3	4	5	5	4	5	3	3	4	4	5	4	2	2	2	2	2	3	2	2	2	4	3	3	3	4	4	5	3	3	3	4	3	3	5	3	3	3	3	3	5	3	4	3	4	3	3	3
	211	3	4	3	2	4	4	4	4	4	5	5	4	2	1	1	1	2	3	2	3	3	4	3	4	4	4	3	4	3	3	4	4	4	3	3	5	3	5	3	3	5	5	3	3	5	5	4	3
	212	4	3	4	5	3	5	5	5	3	4	5	5	3	2	2	2	1	1	2	2	2	4	3	3	4	3	3	3	2	3	3	3	3	5	5	3	5	5	4	5	5	3	3	3	3	5	5	3
	213	3	5	5	5	4	3	4	4	5	3	5	4	2	4	2	2	2	2	2	2	2	3	3	3	3	4	4	4	4	3	3	3	4	5	3	3	4	5	3	4	5	5	3	5	4	5	3	5
	214	1	3	3	2	2	3	1	1	1	2	3	2	4	5	4	4	4	5	4	5	5	2	2	1	3	2	1	3	3	2	1	3	2	1	3	1	3	1	2	1	2	3	1	1	3	2	4	3
	215	1	2	1	2	2	2	2	2	2	1	3	1	5	5	4	4	5	4	5	5	5	1	1	1	2	3	3	3	2	3	2	2	2	1	3	1	1	3	2	3	2	3	1	3	2	1	1	3
	216	5	5	4	5	5	5	4	3	5	3	5	3	2	2	2	2	2	4	2	2	4	3	5	3	3	4	4	5	4	5	4	4	3	3	4	4	5	5	3	3	3	5	5	5	4	5	5	5
	217	3	5	3	4	4	4	3	5	5	5	5	4	2	2	1	1	1	1	2	1	3	4	4	3	4	3	3	3	3	3	3	3	4	4	5	5	5	4	4	3	4	5	3	5	4	3	4	5
	218	4	3	5	4	3	4	5	3	3	4	5	3	3	2	3	4	2	4	2	3	4	3	3	3	3	3	3	3	3	3	3	3	4	5	4	3	5	4	3	3	3	5	5	3	5	5	4	5
	219	5	4	4	5	4	5	3	5	4	3	5	5	2	1	1	1	1	1	1	1	1	3	3	3	3	3	3	3	3	3	3	3	4	3	4	5	3	5	4	3	3	4	3	3	3	3	4	5
	220	3	5	3	4	5	3	3	4	3	5	5	4	2	3	3	2	3	2	4	3	4	5	3	4	4	4	4	4	3	2	3	3	3	3	5	4	5	5	4	4	3	3	3	5	3	5	3	5
	221	4	4	3	4	3	4	3	4	5	3	2	3	1	1	2	2	2	4	2	2	2	3	3	3	3	3	3	3	3	3	3	3	3	4	5	3	3	5	3	5	5	4	3	5	5	5	5	5
	222	3	3	5	2	5	5	4	3	3	4	3	4	2	2	2	2	2	2	1	3	2	4	3	3	3	3	3	3	4	3	2	3	4	5	3	2	4	3	3	3	3	4	2	3	5	3	4	3
	223	3	3	4	5	4	3	4	4	3	4	5	5	2	4	4	4	3	3	3	3	3	2	3	3	4	3	3	4	3	3	2	4	3	4	4	5	5	3	4	4	5	4	5	3	4	5	3	5
	224	5	4	4	5	3	1	3	3	5	3	5	5	3	2	2	2	2	2	2	2	1	3	3	4	3	3	3	4	3	4	3	2	3	3	4	3	5	5	5	4	5	4	5	3	5	3	5	3
	225	2	1	2	1	2	1	2	2	2	2	2	1	4	5	4	5	4	4	4	4	4	1	1	2	2	1	2	1	1	1	2	1	2	1	3	2	3	2	3	3	3	2	3	3	2	1	2	3
	226	2	1	1	1	3	1	2	2	3	2	1	1	4	4	5	4	3	3	5	5	5	3	2	1	3	2	1	3	3	3	1	1	2	3	3	1	3	2	2	1	2	3	1	1	1	3	2	1
	227	3	4	5	3	5	3	3	3	3	5	5	5	2	4	3	4	3	4	3	4	3	3	3	3	3	3	3	4	3	3	3	3	4	5	3	5	5	5	4	4	5	3	3	5	3	4	5	5
	228	3	4	4	5	3	5	3	3	5	4	3	4	2	1	2	2	3	1	1	1	1	5	5	4	4	5	4	3	3	4	4	3	4	5	3	2	5	2	3	3	5	3	5	5	4	4	5	5
	229	2	1	2	1	1	3	2	1	1	1	3	1	5	5	4	5	5	4	5	4	5	1	1	1	3	3	1	3	3	3	1	2	1	1	3	1	3	3	2	1	2	1	1	3	3	2	1	1
	230	3	3	5	4	5	3	4	3	5	5	5	5	2	3	3	2	2	2	3	3	3	2	4	3	3	4	3	4	4	3	4	3	3	4	5	3	5	2	3	4	3	3	5	3	3	5	4	5
	231	2	1	3	1	3	1	1	3	1	2	3	2	3	5	5	5	5	5	5	4	5	1	2	3	1	1	1	2	2	1	3	2	2	1	1	2	1	3	1	1	2	1	1	3	2	2	2	2
	232	3	5	3	4	3	5	3	4	3	4	5	3	1	4	3	3	4	3	3	2	2	3	3	4	3	4	3	3	4	5	3	3	4	3	5	4	5	5	3	5	5	3	4	5	4	4	3	5
	233	4	3	4	4	4	3	4	5	3	5	3	5	1	1	1	1	1	4	1	1	1	4	4	3	4	3	3	3	3	3	3	3	3	3	4	5	3	5	4	4	3	5	4	4	3	4	3	4
	234	3	4	4	4	5	5	3	5	5	3	5	5	2	2	2	2	2	4	3	2	2	4	3	3	4	4	3	4	3	3	3	3	4	5	4	3	3	5	4	3	4	5	3	5	5	3	5	3
	235	3	4	4	3	4	3	3	4	4	3	5	4	4	4	4	3	4	3	4	4	4	4	3	3	4	4	5	5	3	4	3	3	3	3	2	5	3	5	3	3	3	5	3	3	4	3	3	5
	236	3	3	3	5	3	4	4	3	3	2	5	5	2	2	1	2	2	2	2	1	2	2	3	4	3	3	3	4	2	2	3	2	4	5	5	3	5	5	4	5	5	5	2	5	4	5	3	5
	237	3	3	3	4	4	3	3	5	5	5	3	4	1	1	1	1	1	1	1	1	1	3	4	4	5	4	3	3	4	5	3	4	4	4	4	5	3	5	3	3	5	4	5	3	3	5	5	3
	238	3	5	5	4	4	4	3	4	3	3	5	4	1	1	4	1	1	1	1	1	1	3	3	4	5	4	3	4	3	5	4	3	3	4	3	5	4	5	3	5	3	5	5	5	4	3	5	4
	239	4	4	4	5	3	2	3	5	5	4	3	4	1	2	2	4	2	2	2	2	2	4	4	4	5	5	3	3	4	4	4	3	5	4	5	3	5	3	3	4	5	5	3	5	3	4	3	5
	240	3	4	4	4	2	3	3	5	3	5	4	4	2	2	2	2	2	1	2	2	2	4	4	3	4	4	5	5	3	4	3	3	3	3	5	5	3	5	5	5	5	5	3	3	5	4	4	3
	241	3	4	5	3	5	3	3	4	4	3	4	4	1	1	1	5	4	4	1	1	1	4	3	3	4	4	5	5	3	4	3	3	3	3	2	3	3	3	3	3	3	5	3	3	3	3	5	5
	242	5	5	4	3	5	3	3	4	3	3	3	4	2	2	1	2	1	1	2	1	1	4	3	3	4	4	3	4	3	4	3	3	3	3	3	5	3	3	3	3	5	5	3	3	3	3	5	5
	243	3	4	4	5	3	3	5	3	4	4	4	4	1	3	2	2	2	2	3	2	2	4	4	5	3	5	5	5	5	5	5	2	4	5	3	3	5	3	5	3	5	5	5	5	4	5	5	5
	244	3	3	4	5	4	5	3	5	3	4	3	5	1	2	1	2	1	1	1	1	1	3	4	4	3	4	4	3	3	4	4	3	4	4	3	5	3	5	4	3	5	3	3	5	4	5	3	4
	245	3	4	5	4	4	4	4	4	4	3	4	4	1	4	2	4	2	2	4	2	2	3	3	3	4	3	3	3	3	2	3	2	3	3	3	3	3	4	5	3	3	3	3	3	3	3	3	3
	246	5	5	2	4	4	2	4	3	4	5	4	4	3	4	4	3	3	1	2	2	2	4	4	3	4	3	3	4	3	3	4	3	2	5	3	5	5	5	5	3	5	3	3	5	3	4	5	4
	247	4	4	5	5	4	3	3	5	3	4	4	3	3	3	3	2	3	2	2	2	4	4	3	3	4	4	5	5	4	4	4	3	4	4	5	5	5	3	4	4	3	5	3	5	5	5	3	5
	248	3	5	4	3	5	4	3	5	5	4	4	5	4	3	2	4	3	3	3	3	3	5	5	4	4	5	4	3	3	4	4	3	4	5	3	5	3	5	4	3	3	5	5	5	3	4	4	4
	249	1	2	2	2	1	1	2	2	1	2	2	1	3	5	3	5	5	5	5	5	5	1	2	1	3	2	1	2	2	1	1	2	2	3	4	3	3	2	2	3	2	3	2	3	3	3	2	3
	250	3	4	5	4	4	4	3	5	5	4	5	4	1	2	2	2	2	2	2	3	3	2	3	4	3	3	3	3	4	1	2	2	2	3	3	3	4	3	5	4	5	5	3	5	3	5	5	5
	251	5	3	5	4	3	4	4	3	5	3	5	5	2	4	2	2	4	2	2	2	3	2	3	3	3	3	4	4	3	3	3	2	3	5	5	5	5	5	3	3	3	3	5	4	3	5	3	5
	252	3	5	3	5	5	4	3	4	4	4	3	3	2	1	1	1	2	2	4	3	4	2	3	3	3	3	4	3	4	5	4	3	4	5	2	5	5	3	5	5	5	5	5	4	3	3	4	5
	253	5	3	4	4	5	5	5	5	5	3	5	5	2	2	3	4	4	2	3	3	3	4	3	4	5	4	4	5	5	3	4	3	4	3	5	3	5	3	5	5	3	5	5	5	5	5	3	5
	254	3	3	4	2	3	4	4	5	4	5	3	3	1	3	3	3	3	4	3	3	3	4	4	4	3	4	4	3	3	2	3	3	3	3	4	3	5	4	4	5	5	4	3	4	4	5	3	5
	255	2	2	4	2	3	2	1	3	3	1	3	2	4	4	5	5	5	5	4	5	4	1	1	1	3	2	1	1	2	3	2	1	3	1	2	1	3	2	1	2	1	3	1	1	1	3	1	3
	256	2	3	1	3	3	1	3	2	2	1	1	1	5	3	5	4	3	4	3	5	5	2	3	2	2	3	2	3	2	1	2	2	2	1	1	1	1	2	1	1	1	1	2	3	1	3	1	1
	257	3	5	4	3	5	3	3	5	3	4	5	4	2	1	1	1	1	1	1	1	1	3	3	3	4	4	3	3	3	4	3	3	2	3	4	4	3	5	4	3	5	3	4	3	4	3	5	3
	258	4	3	4	5	4	5	3	3	3	4	5	4	1	2	1	2	1	2	4	2	2	4	3	3	3	3	3	3	2	3	2	3	3	5	5	3	5	3	3	3	4	5	3	5	3	5	4	5
	259	5	5	4	5	4	3	4	3	5	4	5	4	3	4	3	3	3	3	3	4	4	3	3	5	3	4	4	3	4	4	5	4	3	3	5	3	5	3	3	3	3	4	5	5	5	5	3	5
	260	4	4	4	4	5	4	4	5	4	5	3	5	2	1	2	3	1	1	1	2	1	4	4	5	4	4	5	4	4	4	4	5	5	3	5	5	4	3	3	5	5	4	4	5	5	5	5	4
	261	3	2	4	4	4	5	5	5	3	4	3	4	2	3	3	3	3	3	4	4	4	4	3	3	4	3	5	3	3	4	5	2	1	5	3	5	4	5	4	5	3	5	4	4	5	3	3	5
	262	3	5	4	3	5	3	3	4	3	5	5	5	1	1	1	1	1	1	1	1	1	4	3	4	4	4	4	3	4	3	3	4	4	5	4	3	4	5	3	4	5	5	5	4	4	4	5	5
	263	1	2	2	2	1	2	3	1	2	2	3	1	5	5	4	5	4	5	3	5	3	1	2	3	2	1	3	2	3	2	1	1	1	3	1	1	1	1	1	3	1	1	3	3	1	3	3	1
	264	1	1	1	3	1	3	3	2	2	2	3	1	3	5	4	4	4	3	4	4	5	1	1	1	2	2	2	3	2	1	2	1	3	2	1	1	3	2	1	1	2	3	1	1	2	1	1	3
	265	3	3	1	2	3	1	2	1	2	2	2	2	3	4	3	3	4	4	5	4	5	2	3	3	2	3	1	3	2	2	2	2	2	2	2	1	1	2	3	3	1	3	2	3	1	1	2	3
	266	4	4	3	4	5	5	4	5	5	4	3	4	1	2	4	3	2	3	2	2	2	4	4	4	4	3	4	5	3	3	3	4	4	5	5	4	5	4	3	5	4	5	5	5	5	5	5	5
	267	3	4	5	3	5	4	4	3	5	5	5	4	1	3	3	2	2	3	3	1	3	3	3	3	3	4	3	5	4	4	3	3	4	2	3	5	4	5	3	4	5	5	3	4	5	3	5	3
	268	3	4	4	4	4	5	3	5	4	4	4	3	2	2	1	3	2	2	2	1	2	3	3	3	3	3	3	3	3	2	4	4	3	4	4	5	4	5	4	3	5	3	4	4	5	5	5	4
	269	4	5	4	5	4	4	5	4	4	5	4	4	2	2	1	2	1	2	1	2	2	5	4	4	4	4	5	5	5	5	5	5	5	5	4	5	4	5	4	4	5	5	5	4	4	4	3	4
	270	3	5	4	5	5	3	4	4	4	3	5	3	2	2	2	1	2	3	2	2	2	2	3	3	3	3	3	3	3	3	3	3	3	5	4	4	5	3	3	4	4	3	3	4	3	4	4	3
	271	1	1	2	2	1	3	1	2	2	2	3	2	5	3	5	5	4	5	4	5	5	2	1	2	2	1	1	3	1	1	1	3	2	3	1	2	1	1	3	3	2	1	1	1	3	4	2	3
	272	2	1	3	1	2	1	1	3	3	2	3	2	4	3	5	4	2	4	4	5	4	1	1	1	3	1	3	1	3	2	2	1	4	3	3	2	3	2	2	3	2	3	1	3	3	3	3	1
	273	2	3	3	3	3	2	3	2	2	2	1	3	2	5	4	5	4	5	4	4	5	3	2	2	3	3	1	3	3	2	3	3	3	3	1	2	3	1	2	2	3	2	1	3	3	1	2	4
	274	3	1	2	2	1	1	3	2	2	2	3	1	4	5	3	5	4	4	5	4	5	2	3	3	1	1	1	2	2	3	3	2	1	3	3	3	3	1	3	3	2	2	1	3	2	3	2	1
	275	2	2	3	2	3	2	1	2	3	1	3	3	5	5	4	4	5	4	2	5	4	1	3	3	3	3	1	2	2	3	1	3	1	3	3	2	3	1	3	2	1	3	1	2	1	3	3	3
	276	5	4	5	4	5	4	5	5	5	4	5	5	2	3	3	3	1	1	3	3	3	2	2	4	3	3	3	4	4	4	3	3	5	3	3	3	5	5	3	4	3	3	4	5	3	5	3	4
	277	1	3	1	3	1	1	1	1	1	2	1	1	4	5	4	5	4	5	4	4	5	1	3	2	1	2	2	2	2	3	2	3	2	1	2	3	2	2	3	3	3	1	1	3	1	3	1	3
	278	3	5	4	5	5	4	4	5	4	5	5	5	4	2	3	2	4	3	2	4	2	3	4	3	3	3	3	4	4	2	5	5	4	5	3	3	3	4	4	4	4	5	4	5	4	3	5	3
	279	2	2	3	3	3	3	1	2	2	3	3	1	5	5	5	5	4	4	5	5	5	2	2	1	3	1	1	1	2	2	2	1	3	1	1	2	2	1	1	1	1	3	1	1	2	1	2	1
	280	1	2	1	3	2	2	2	1	1	2	3	1	5	5	5	5	4	5	4	4	5	2	1	1	3	2	1	1	1	1	1	2	3	1	1	2	2	1	1	1	1	1	1	3	2	1	2	1
	281	2	1	2	1	2	3	2	3	3	2	1	1	3	5	5	4	4	3	5	5	4	1	2	2	3	1	2	4	2	4	2	2	3	1	1	2	2	1	1	3	1	3	1	3	2	3	2	3
	282	3	4	4	4	4	3	4	5	4	5	5	3	2	1	1	3	4	3	2	3	4	3	4	4	3	4	5	3	4	4	3	4	3	4	3	3	5	3	4	5	4	5	3	5	5	5	3	5
	283	3	3	4	5	5	5	2	5	3	3	5	5	1	1	1	3	3	2	3	4	4	3	3	3	4	3	3	3	4	4	4	3	3	5	3	3	5	5	3	4	3	3	4	5	3	5	2	4
	284	2	4	5	4	5	3	3	4	5	3	5	4	2	4	3	1	3	3	3	3	3	3	4	3	3	4	3	3	4	3	3	3	3	4	4	5	2	5	3	4	3	4	4	4	4	5	3	5
	285	5	5	3	3	4	5	3	3	5	3	3	3	1	2	2	3	1	2	3	3	1	3	3	3	3	3	3	4	3	4	3	3	2	4	3	3	4	4	3	3	4	4	2	3	3	3	3	3
	286	2	4	5	4	4	4	3	5	3	4	4	4	2	1	1	1	1	1	1	1	1	1	3	3	3	3	3	4	5	3	4	3	1	4	3	3	3	3	5	2	3	5	4	4	5	4	4	4
	287	4	4	5	4	5	4	5	3	5	5	5	4	1	4	3	3	4	3	3	1	2	3	3	3	3	3	3	3	3	4	3	3	3	4	3	3	5	3	3	4	5	3	3	3	3	4	5	3
	288	2	4	4	4	5	3	4	4	4	2	4	5	2	2	3	3	3	2	2	3	3	3	3	3	3	3	4	4	3	4	3	5	4	4	2	3	4	4	4	2	5	5	4	4	3	4	3	5
	289	5	4	5	3	4	5	5	5	3	4	4	4	1	2	2	1	3	1	3	1	4	3	3	3	4	4	3	5	5	3	4	4	3	5	5	3	4	5	3	3	5	5	5	4	3	3	5	5
	290	3	5	4	4	4	4	5	3	3	3	4	5	1	1	2	1	4	1	1	3	2	3	3	3	4	3	4	4	3	3	4	4	4	5	2	5	2	5	5	5	4	5	5	5	3	3	5	4
	291	2	4	4	4	4	5	2	3	4	5	4	4	2	3	1	3	3	3	3	3	3	3	3	3	4	3	3	3	4	3	2	4	2	4	5	3	4	3	3	4	5	5	4	4	4	5	5	3
	292	4	5	4	4	4	3	3	4	4	3	3	3	2	2	2	2	1	2	1	2	1	4	3	3	3	4	3	3	4	2	3	4	4	3	3	2	3	5	3	5	3	3	4	3	2	3	5	4
	293	1	1	1	1	2	2	2	1	3	1	1	1	4	5	5	5	5	5	5	4	5	2	2	2	3	3	2	2	3	2	2	2	2	3	2	2	1	3	3	1	2	3	1	1	3	4	3	1
	294	3	5	4	4	5	5	3	5	4	5	5	4	2	3	3	3	1	1	1	1	1	4	3	3	3	4	4	3	3	4	3	3	3	5	3	3	5	5	3	3	3	5	3	4	3	4	3	5
	295	3	1	3	3	1	1	3	3	1	3	1	2	4	4	5	3	4	5	4	4	3	1	3	3	3	3	1	3	1	3	1	3	1	1	2	2	3	1	1	1	2	3	1	3	1	3	1	1
	296	1	1	1	3	1	3	1	1	3	1	1	1	5	3	5	4	4	4	5	5	4	1	2	3	2	1	1	3	2	1	3	3	2	3	1	1	1	1	1	1	1	1	1	1	1	3	3	1
	297	3	3	2	3	1	3	1	2	1	3	3	2	4	5	4	4	4	3	5	5	3	1	3	2	2	1	1	3	3	1	3	2	3	3	3	1	3	3	3	2	3	3	1	3	3	3	3	2
	298	3	5	5	4	5	4	4	5	3	4	5	5	3	3	2	2	1	2	1	2	2	3	3	4	4	4	3	3	4	3	4	4	4	4	4	5	3	5	5	3	5	4	3	4	4	5	5	5
	299	5	4	5	4	3	3	5	3	5	3	5	4	3	2	2	4	2	2	2	2	3	2	3	3	3	3	3	4	3	3	4	3	3	4	5	5	4	3	5	3	5	3	3	4	3	5	5	4
	300	3	5	5	3	5	3	4	5	5	3	4	3	2	3	2	2	2	2	2	3	3	3	3	4	4	4	3	3	4	3	4	4	3	4	3	5	4	5	5	3	3	5	4	3	3	3	5	4
	301	5	4	4	5	4	4	3	3	4	4	5	4	2	2	3	2	2	2	3	3	2	4	4	3	4	4	3	3	4	3	4	4	5	3	3	5	5	5	3	5	5	5	3	4	4	5	5	5
	302	4	2	4	5	5	2	4	5	2	5	5	4	2	2	1	1	1	1	1	1	1	3	4	4	4	3	3	4	2	4	3	3	3	3	3	5	3	5	5	3	5	3	4	4	3	3	4	3
	303	5	3	3	3	2	3	4	4	5	4	4	3	2	4	3	3	2	3	2	2	3	3	3	4	4	3	3	4	4	4	4	3	3	5	5	4	3	5	3	3	2	5	5	3	4	5	3	4
	304	4	5	5	5	5	3	5	4	4	3	5	5	2	3	1	2	3	2	1	3	4	3	3	4	3	3	3	3	3	3	3	3	3	5	3	3	4	5	5	4	2	3	4	3	3	3	4	4
	305	2	5	3	4	4	4	4	3	4	4	4	4	2	2	1	1	1	1	1	1	1	3	3	4	3	3	3	3	4	1	3	2	5	5	5	3	5	3	4	5	5	5	5	3	5	5	4	5
	306	1	1	2	2	2	2	2	2	1	1	1	2	4	5	4	5	5	4	5	5	4	1	3	3	2	2	3	1	3	2	2	3	2	3	1	1	3	2	2	3	3	3	1	3	1	3	1	1
	307	5	4	5	5	5	5	4	3	3	5	5	5	2	3	3	3	2	2	2	2	1	3	3	3	3	4	3	3	4	3	3	2	2	4	4	5	4	5	3	5	3	4	4	4	5	4	4	5
	308	2	1	2	2	2	2	1	3	2	1	1	1	4	5	5	5	5	5	5	5	5	1	2	3	2	2	3	2	3	2	3	2	3	1	1	1	1	1	2	1	1	1	2	1	3	1	3	1
	309	3	5	3	5	5	5	4	5	3	3	5	3	2	2	2	2	2	2	2	2	2	3	4	3	3	3	3	3	3	4	3	4	3	5	5	5	4	3	3	4	5	3	3	3	4	5	4	5
	310	3	4	5	3	3	5	4	3	5	5	5	3	2	3	2	4	3	2	3	5	5	2	4	3	3	3	3	3	3	2	3	3	2	5	5	5	5	5	5	3	3	4	5	3	5	5	5	4
	311	5	5	5	3	5	3	3	5	3	4	3	3	2	2	2	1	1	1	2	3	2	3	4	3	4	3	3	4	3	4	3	4	3	5	5	4	5	3	3	3	5	5	5	4	1	3	5	5
	312	3	3	5	5	3	5	3	3	3	3	5	5	3	2	1	1	1	1	1	1	1	3	3	3	3	4	3	3	4	3	3	4	4	5	5	5	5	5	3	5	5	5	5	5	3	4	4	5
	313	1	3	1	3	1	1	2	1	1	2	1	1	4	5	4	3	5	4	5	4	4	1	3	1	3	2	1	3	1	3	3	3	2	1	2	1	1	2	1	3	1	1	3	1	1	1	1	1
	314	2	3	2	1	3	1	3	3	2	2	1	4	3	5	4	3	4	4	3	5	4	1	1	2	3	2	3	3	2	1	2	1	1	1	1	1	1	1	1	1	2	3	1	1	3	1	2	1
	315	1	1	1	1	3	3	1	3	2	1	3	1	3	4	4	4	4	5	5	4	5	2	2	3	3	2	1	2	2	2	1	2	3	1	1	2	1	1	3	1	2	1	1	3	3	3	3	4
	316	4	5	4	4	3	4	3	3	5	4	5	5	2	1	1	1	1	1	1	2	1	2	3	3	3	3	3	3	4	4	4	3	3	3	3	3	3	5	3	4	5	4	3	5	3	2	3	4
	317	3	4	5	4	5	3	3	5	3	3	4	5	2	4	2	2	1	1	3	2	2	2	4	4	3	4	3	4	4	4	4	3	3	3	3	3	3	3	3	3	2	4	3	5	3	3	5	5
	318	5	3	4	5	3	4	4	3	5	3	5	5	3	3	3	3	3	3	3	3	3	3	3	4	4	3	4	3	3	4	3	4	4	5	3	5	3	5	5	3	5	3	3	4	3	5	5	5
	319	4	3	4	5	3	4	3	3	5	3	5	4	2	3	2	3	2	3	2	4	3	3	3	3	3	3	3	3	4	4	3	4	4	5	3	3	3	3	3	3	5	3	3	4	3	4	5	3
	320	1	3	2	1	3	3	3	2	3	1	1	1	3	5	3	5	3	5	3	5	5	1	3	3	3	1	3	1	3	3	2	3	2	3	1	2	3	2	2	1	1	3	1	3	3	3	1	1
	321	2	1	2	3	1	2	1	3	2	3	2	3	3	5	4	5	4	4	5	5	4	2	1	1	2	1	2	2	2	2	3	3	2	1	2	1	1	3	1	1	3	2	1	2	1	3	2	3
	322	2	3	2	1	3	3	3	2	3	1	1	3	4	5	4	4	5	4	5	4	3	1	3	3	2	3	1	1	3	1	2	1	2	1	1	1	3	1	3	3	3	1	2	3	1	1	1	3
	323	1	3	1	1	3	1	1	2	1	3	3	1	5	3	5	5	5	4	5	5	4	2	2	2	3	1	2	2	3	2	2	3	2	3	3	3	4	3	1	1	3	3	3	2	3	3	3	3
	324	2	1	3	2	1	3	1	3	1	2	3	2	4	5	4	5	4	3	4	4	3	3	1	3	3	3	3	3	3	2	3	3	3	3	4	1	2	1	3	3	3	3	1	3	3	4	2	3
	325	5	5	5	4	4	5	3	5	3	4	5	5	2	2	2	2	3	3	1	2	2	4	4	3	4	4	3	3	4	2	3	3	3	4	3	5	4	5	5	3	5	3	3	5	3	5	5	5
	326	1	3	2	3	2	3	1	3	2	2	1	1	4	3	5	5	3	5	3	4	5	3	2	2	2	2	1	2	2	1	2	2	1	2	2	3	3	2	3	3	3	1	2	1	3	2	1	1
	327	4	4	5	4	5	5	3	4	4	5	5	4	2	3	1	3	1	2	1	2	2	4	3	4	3	3	4	4	3	4	4	4	4	3	4	3	4	5	3	4	3	4	4	3	4	5	3	5
	328	2	4	3	4	4	4	3	5	5	3	5	4	3	3	2	2	1	1	2	2	2	3	3	3	3	3	4	4	4	3	3	4	4	2	3	3	3	3	4	4	4	4	3	2	4	3	3	3
	329	3	4	5	3	4	5	2	3	3	3	4	3	4	2	2	2	1	2	2	4	2	3	4	3	4	4	3	4	3	3	3	4	2	5	3	3	4	5	5	4	5	5	3	4	4	4	3	4
	330	3	5	4	4	5	5	3	5	4	4	5	4	2	2	2	4	2	2	2	2	2	2	5	3	4	3	3	3	2	3	4	2	3	5	2	3	4	3	3	3	4	5	4	4	3	4	5	5
	331	2	5	5	5	3	5	4	5	5	3	4	3	2	2	2	2	2	2	2	2	2	4	4	3	4	5	4	4	3	3	4	4	5	3	4	3	5	4	5	3	4	3	4	3	5	5	5	4
	332	3	4	4	4	4	5	3	3	4	4	3	5	2	1	1	3	1	3	3	3	3	3	3	4	4	3	4	4	4	3	3	3	3	4	4	3	5	4	5	4	3	4	4	4	4	5	5	5
	333	4	4	4	3	5	4	5	4	5	3	5	4	3	4	3	3	4	3	3	1	3	5	5	3	3	4	5	5	3	3	4	4	4	2	4	5	5	4	2	5	3	4	5	5	4	4	5	4
	334	3	5	5	4	4	3	4	3	3	3	5	4	2	3	1	3	2	2	1	1	1	5	4	4	4	4	5	4	5	4	3	3	3	5	3	3	2	3	3	4	2	5	4	5	5	5	3	3
	335	2	4	3	5	3	4	4	5	3	4	4	5	1	1	1	1	1	1	1	1	1	4	4	4	4	4	3	3	3	2	3	2	4	4	4	3	5	5	3	3	3	4	4	3	5	5	3	5
	336	3	3	5	3	4	5	5	5	4	3	4	3	1	3	1	2	3	5	3	3	3	2	4	4	3	3	3	3	3	4	3	2	5	5	1	5	4	4	3	3	5	5	4	4	4	4	5	4
	337	3	3	4	3	3	4	3	3	3	3	4	4	2	1	1	2	2	2	1	2	2	4	4	3	4	3	3	3	3	3	3	4	3	3	3	3	5	5	3	4	2	4	4	5	4	5	3	5
	338	3	5	4	5	3	4	3	3	4	4	3	3	2	3	2	2	3	2	1	2	2	4	3	4	3	3	4	3	3	4	3	3	4	3	4	3	3	5	3	3	5	3	5	3	2	3	5	3
	339	3	5	4	4	4	5	3	3	5	3	5	5	1	2	2	3	2	1	2	3	4	4	4	4	4	3	4	3	3	3	3	3	3	4	3	2	3	5	5	4	5	5	3	3	5	3	4	3
	340	1	1	2	5	1	1	3	2	3	3	1	2	5	4	5	4	5	5	4	5	5	2	1	2	2	3	1	3	3	1	3	2	1	1	1	1	3	1	1	1	2	3	3	4	2	3	3	3
	341	2	3	2	2	1	1	2	1	3	2	1	3	5	5	5	4	5	4	4	4	5	1	1	3	3	3	1	2	3	1	2	1	2	2	3	2	1	3	2	1	3	3	1	2	1	3	2	1
	342	3	4	4	4	4	3	4	3	5	3	5	5	3	2	3	1	1	1	1	3	3	3	4	3	4	5	3	5	4	4	3	4	4	5	3	3	1	3	3	4	3	4	5	5	3	4	4	5
	343	3	4	3	5	3	3	5	5	3	5	5	4	2	1	3	1	3	1	1	2	3	3	3	3	3	3	4	4	4	3	3	3	3	3	3	5	3	3	3	3	5	5	5	3	3	3	4	4
	344	5	5	3	3	5	5	5	3	3	4	5	5	3	1	1	1	1	1	3	1	3	2	3	4	4	3	3	3	4	4	4	4	4	3	4	4	2	5	3	3	3	3	3	4	5	3	5	5
	345	3	4	5	5	4	4	4	5	3	3	5	4	2	2	2	1	2	1	2	2	1	4	5	4	4	4	4	3	4	4	3	4	4	3	4	3	5	3	5	3	5	5	2	4	5	5	5	5
	346	3	3	3	3	3	3	3	5	5	4	3	4	1	1	1	1	1	1	1	1	1	2	4	3	4	3	3	3	3	2	3	2	4	3	4	3	3	5	3	3	3	5	4	3	5	3	5	3
	347	3	4	3	2	3	4	3	5	3	5	5	5	2	2	1	2	2	2	4	2	3	5	3	5	3	5	4	5	4	3	5	3	4	4	3	5	3	4	4	3	4	3	4	4	5	3	5	5
	348	2	2	3	2	1	3	1	2	1	2	1	2	4	4	5	4	5	4	4	4	5	2	1	1	3	1	1	3	1	2	2	1	2	1	1	1	1	1	1	1	1	3	4	1	1	1	1	3
	349	3	3	3	2	5	5	4	4	5	5	3	5	1	3	1	2	2	3	1	1	2	4	3	3	5	4	3	4	3	4	3	3	4	4	5	3	4	5	3	4	5	4	5	4	4	5	4	5
	350	5	4	3	4	4	4	4	5	4	5	5	4	3	3	4	3	2	3	2	1	2	4	5	3	4	4	5	3	3	4	5	4	3	5	4	5	5	5	5	3	5	5	3	4	3	5	4	4
	351	2	1	2	1	2	1	1	1	1	2	2	1	4	4	5	3	5	5	5	4	5	1	1	3	1	3	1	3	2	1	3	2	1	1	1	2	1	2	2	1	1	1	1	1	2	4	1	1
	352	3	4	3	3	4	3	2	3	4	5	5	3	1	3	3	3	2	2	1	2	1	3	3	4	4	3	3	4	3	4	4	4	3	3	4	3	3	5	5	3	3	5	2	3	3	3	3	4
	353	3	3	5	3	3	5	4	3	4	5	5	3	2	1	1	2	2	1	1	3	3	4	4	4	3	3	3	3	3	2	3	2	4	4	3	5	3	5	5	3	3	4	3	3	3	3	3	3
	354	3	4	5	5	4	5	3	5	3	5	3	3	3	3	3	3	3	3	3	3	3	3	3	3	3	4	3	3	4	3	3	4	5	3	3	5	2	5	5	3	3	5	3	3	3	3	4	3
	355	4	4	4	3	3	5	4	3	5	4	3	4	3	1	2	2	4	2	2	3	4	4	4	3	3	3	3	3	3	3	3	3	3	3	3	5	3	4	2	3	2	3	3	3	2	3	5	3
	356	3	4	4	3	4	4	3	5	3	3	5	5	2	3	2	4	4	3	3	3	2	4	3	4	4	4	3	4	5	4	4	4	4	5	4	3	2	5	5	3	2	5	4	5	4	4	5	5
	357	3	5	3	4	3	4	5	3	5	5	5	3	2	3	3	3	3	3	3	4	4	3	3	4	3	3	3	4	3	4	3	4	4	3	2	5	3	5	3	4	5	3	3	4	3	5	4	5
	358	5	3	4	4	4	4	3	5	3	5	4	3	1	1	1	1	2	2	2	2	2	3	4	3	4	3	4	4	4	3	4	4	3	4	5	3	5	4	5	4	5	5	3	3	3	5	3	5
	359	5	4	3	3	3	5	5	5	4	4	4	3	2	1	1	1	2	1	1	1	1	3	3	3	4	3	3	3	4	3	3	4	4	4	4	3	5	5	3	5	5	5	3	5	3	5	5	5
	360	1	3	1	2	2	1	2	2	1	3	1	2	5	5	5	5	4	4	5	4	5	1	2	3	1	1	2	1	3	1	2	2	1	1	2	1	3	2	2	4	2	1	3	4	3	2	2	4
	361	3	5	4	5	4	5	5	3	4	4	5	4	1	2	2	2	1	1	1	5	1	4	3	3	4	3	3	4	3	4	4	3	4	5	4	5	3	5	3	3	5	4	3	3	4	3	4	5
	362	1	3	2	1	2	1	2	3	3	1	1	2	5	4	5	4	4	5	3	5	4	1	2	3	1	3	3	2	3	1	3	2	3	3	3	1	3	1	3	2	2	1	3	2	2	1	1	3
	363	3	3	2	2	3	3	3	1	3	1	1	2	5	5	5	3	5	5	3	4	3	2	3	1	3	1	3	3	1	3	1	2	3	1	2	1	3	2	2	1	2	3	1	3	2	3	3	3
	364	3	2	3	3	2	3	2	2	2	2	2	2	4	4	5	5	5	4	4	4	3	1	2	2	2	2	2	1	2	3	3	1	3	3	2	1	2	1	1	1	3	2	3	2	1	3	4	1
	365	3	3	2	3	1	3	3	2	2	3	1	2	4	5	4	5	5	5	4	5	4	2	1	3	3	3	1	3	2	2	2	2	2	3	2	1	1	2	2	3	2	3	1	1	1	3	3	1
	366	3	1	1	1	2	1	2	3	2	3	3	3	4	5	5	4	5	5	4	5	5	3	3	1	1	3	2	3	3	2	2	2	3	2	3	1	1	3	2	3	1	3	2	3	3	2	1	3
	367	5	3	4	3	5	4	3	4	5	2	4	5	3	1	1	1	1	3	2	4	1	4	3	3	4	4	3	4	4	4	4	4	3	5	4	3	3	3	3	4	5	5	3	4	3	4	5	4
	368	5	5	4	5	5	5	3	3	4	5	5	4	1	3	2	3	1	3	1	1	1	3	4	3	4	4	3	3	4	3	4	3	4	5	3	3	4	3	3	3	5	3	3	3	3	4	4	4
	369	5	5	5	4	5	5	3	5	4	3	3	4	2	1	1	3	2	1	3	1	1	3	4	4	5	4	4	3	4	5	4	3	3	2	3	3	4	5	4	5	5	3	4	3	5	3	3	4
	370	3	4	5	3	5	4	3	5	4	5	5	5	1	2	2	3	3	3	3	2	2	3	3	3	4	3	3	3	4	3	3	4	3	4	3	3	5	5	3	2	5	5	3	3	3	3	5	5
	371	2	3	2	2	3	1	2	2	2	2	1	1	4	5	3	4	4	5	4	5	5	5	3	1	1	2	2	1	3	1	3	2	1	2	2	1	2	1	2	3	2	3	1	1	1	1	2	3
	372	2	1	3	3	3	2	4	3	2	4	1	3	5	3	3	4	4	5	3	4	4	5	3	3	1	3	1	3	2	3	1	2	3	4	3	1	2	2	2	2	1	3	3	3	3	3	1	2
	373	4	4	5	5	5	4	2	5	5	5	4	4	1	2	2	2	2	1	1	2	2	3	4	3	3	5	4	5	5	3	3	4	3	4	3	3	5	4	3	2	5	3	3	3	3	5	5	5
	374	3	3	4	4	4	4	3	5	3	4	5	4	3	3	4	3	2	2	4	4	3	3	3	4	4	3	3	3	3	2	3	4	3	4	5	4	2	4	3	2	3	4	4	4	3	4	3	3
	375	3	5	5	3	5	5	3	4	3	4	5	4	2	1	3	1	2	2	3	2	2	4	3	3	3	4	3	4	3	3	4	4	3	5	4	5	3	4	3	3	4	4	2	3	4	3	3	3
	376	4	4	4	3	5	3	2	4	3	5	4	3	3	4	3	2	1	3	1	1	3	4	3	4	3	3	3	4	3	4	3	4	4	4	4	4	3	5	4	3	5	3	3	3	5	5	3	3
	377	4	4	4	5	3	3	4	5	5	3	5	5	2	3	3	2	3	3	2	2	2	4	4	4	4	4	4	3	4	4	4	4	4	4	4	4	3	3	3	3	5	5	3	3	5	3	5	5
	378	3	3	4	4	5	3	3	5	3	5	3	4	1	3	3	2	2	3	1	3	3	3	2	3	3	3	3	3	3	3	3	3	2	3	4	4	3	4	3	3	5	3	3	3	4	5	3	5
	379	3	3	4	5	3	5	5	5	4	3	5	5	3	3	3	1	2	3	1	2	2	3	3	3	3	3	3	3	4	3	4	2	4	5	4	4	5	5	4	2	5	4	2	5	3	5	4	3
	380	2	2	3	3	2	3	2	2	3	2	1	1	3	5	4	5	4	5	4	5	5	1	3	3	1	2	2	2	1	3	2	3	2	3	2	1	1	3	2	2	2	3	1	3	3	1	3	1
	381	2	3	1	3	3	1	1	1	2	2	2	3	4	5	4	4	4	3	3	3	4	1	3	3	2	2	1	2	1	3	2	3	2	3	2	1	1	3	2	2	1	1	1	1	2	3	1	3
	382	3	3	3	3	3	2	1	2	3	2	1	2	4	3	5	4	4	3	4	4	4	2	3	3	1	2	1	2	1	3	2	3	2	3	3	2	2	3	2	1	2	3	1	3	3	3	3	1
	383	2	3	1	2	3	3	3	3	3	1	3	1	5	5	5	5	5	5	5	5	5	1	3	2	3	1	2	2	1	2	2	1	3	3	2	1	1	3	2	1	1	1	3	1	3	3	1	1
	384	3	3	2	4	3	2	1	2	3	2	2	3	4	4	4	5	4	4	5	5	3	2	2	2	1	1	3	3	1	1	2	3	2	3	2	1	1	1	2	1	2	3	1	3	3	1	3	3
	385	3	3	1	3	2	3	2	1	3	1	1	2	4	4	3	4	3	2	3	3	5	2	1	2	3	1	2	2	1	2	2	1	3	1	2	2	2	1	1	2	1	1	2	2	1	3	1	3
	386	2	3	3	2	4	3	1	2	2	1	3	1	3	5	5	5	5	5	5	3	5	1	3	1	1	4	2	2	1	1	1	3	1	3	3	2	1	2	1	1	3	3	2	1	3	1	1	1
	387	3	3	3	2	2	1	1	1	3	2	1	2	5	3	3	4	4	4	4	4	3	2	1	1	3	1	1	2	1	2	2	3	3	3	2	2	1	1	2	2	1	2	2	3	3	2	2	3
	388	2	1	1	3	4	2	2	1	2	3	3	1	5	3	3	2	2	3	4	4	5	1	3	4	1	4	2	2	2	2	2	2	3	3	1	2	2	1	1	2	1	1	1	3	1	1	1	1
	389	1	3	3	3	2	3	2	2	1	2	1	2	4	4	4	3	4	5	4	5	4	3	3	1	1	1	4	2	2	2	4	3	3	1	3	2	1	2	3	3	3	2	2	3	3	2	3	3
	390	4	5	4	4	5	3	3	5	4	3	4	5	1	1	1	1	3	3	4	2	2	2	5	5	5	3	4	4	5	4	3	4	5	3	5	3	3	5	4	3	3	5	4	5	4	3	5	3
	391	3	3	5	3	5	4	4	3	3	3	3	5	1	1	3	4	1	1	2	2	4	3	3	3	4	3	3	4	3	2	3	4	3	4	3	3	3	5	4	3	3	4	3	3	3	3	4	3
	392	3	4	4	4	5	4	4	4	3	4	3	4	2	2	2	3	2	2	2	2	2	4	3	5	3	4	3	4	5	5	3	4	4	5	3	4	3	5	3	5	3	5	3	3	5	5	4	4
	393	3	4	4	4	4	5	4	3	4	4	4	4	3	3	1	2	2	1	3	1	2	3	3	3	3	3	3	4	4	3	4	3	3	5	5	3	3	3	3	3	4	5	3	4	3	5	5	3
	394	2	5	4	5	3	4	3	5	5	5	2	4	1	3	1	4	1	2	2	2	2	3	3	4	3	4	3	5	3	3	4	3	4	5	4	5	3	4	5	3	5	4	3	3	5	4	5	4
	395	3	5	3	4	5	5	5	5	3	4	4	4	2	3	2	2	3	1	1	2	3	1	3	4	3	2	3	3	5	2	4	2	3	5	5	5	5	5	3	4	1	3	5	3	5	3	5	3
	396	1	3	2	3	1	2	3	1	3	1	1	3	4	4	4	4	5	5	4	4	5	1	2	2	1	1	2	3	3	2	2	2	1	4	3	1	1	2	2	1	1	1	1	3	1	3	2	3
	397	2	1	2	3	2	1	2	2	1	2	1	3	4	3	4	4	4	5	4	5	5	1	2	1	2	2	2	3	3	2	2	2	2	4	3	1	3	2	2	3	1	3	1	3	3	3	2	3
	398	5	4	3	4	4	5	3	3	5	4	5	4	1	2	2	2	1	2	2	1	1	3	4	5	3	5	5	3	4	3	4	5	3	4	5	5	2	3	2	3	3	4	5	4	4	4	3	3
	399	1	3	2	1	2	3	2	2	2	3	2	3	3	3	4	5	3	4	5	3	5	1	1	1	1	1	2	1	1	3	2	1	2	2	3	3	3	2	3	2	3	3	1	3	3	3	2	3
	400	2	1	2	3	1	3	2	3	1	2	1	3	5	5	5	3	3	4	5	4	4	2	3	3	1	1	1	1	2	1	1	1	3	1	1	1	1	2	1	3	1	1	1	1	1	1	2	1
	401	1	1	2	1	3	3	3	1	3	2	2	2	4	4	4	4	5	4	5	5	5	2	3	1	1	3	2	3	2	1	1	2	1	3	2	2	3	2	1	2	3	3	2	4	3	2	3	4
	402	5	5	5	4	4	5	4	4	3	4	5	4	2	3	2	3	4	1	3	2	3	3	4	5	5	5	3	5	3	2	5	3	5	5	5	4	3	3	5	3	4	4	3	4	3	5	3	5
	403	1	3	1	3	2	2	2	2	3	3	1	3	4	5	4	5	5	5	5	5	5	2	2	1	2	1	2	2	2	2	1	1	2	4	1	1	3	2	1	3	2	1	1	1	3	1	2	3
	404	1	1	2	1	3	1	2	1	1	3	1	2	4	4	5	5	3	3	5	5	5	1	2	2	2	1	2	1	1	3	2	1	1	2	3	2	3	3	3	2	1	3	3	3	3	1	1	3
	405	4	5	5	3	3	3	3	5	3	4	4	3	2	2	2	1	1	1	1	1	1	5	5	5	5	3	3	5	5	4	4	5	5	3	5	4	3	4	5	3	5	4	3	2	5	4	5	5
	406	3	3	4	5	4	5	4	3	3	3	4	4	3	4	1	1	1	1	1	2	2	5	3	5	5	3	4	3	3	3	2	2	4	5	3	2	3	4	4	2	3	5	4	5	3	5	3	5
	407	3	3	3	4	4	4	4	5	3	2	3	3	2	2	4	2	2	2	2	2	2	3	4	4	4	4	4	4	4	4	4	4	4	3	4	5	3	2	5	3	5	5	3	3	5	3	5	3
	408	3	4	5	5	5	3	5	5	5	4	4	4	2	2	2	1	1	1	2	2	2	5	3	4	3	4	3	5	5	5	4	5	4	3	2	4	2	3	4	3	3	5	3	4	3	3	4	3
	409	5	3	4	3	5	5	5	5	4	4	5	5	2	2	2	2	2	2	2	2	2	3	4	3	5	3	4	3	4	4	4	5	4	5	4	3	3	5	4	3	3	5	3	5	5	3	3	3
	410	3	5	5	4	3	4	4	4	3	3	4	3	1	4	3	2	2	2	3	4	2	3	5	5	4	3	3	3	4	3	3	3	3	5	3	3	3	5	5	3	5	3	4	5	3	4	5	5
	411	5	4	5	4	4	4	3	3	5	5	5	5	3	3	3	3	2	2	2	1	1	3	5	4	4	3	3	4	3	3	4	3	4	5	4	3	5	3	5	5	3	3	3	3	3	3	3	3
	412	3	3	4	5	4	4	3	5	3	5	3	4	1	2	2	4	4	2	2	2	2	5	3	3	4	3	3	4	4	2	4	5	4	4	5	4	3	5	4	5	5	3	3	3	5	5	5	3
	413	4	4	4	4	3	4	4	5	3	4	4	4	1	2	1	3	4	3	2	2	2	4	3	3	3	3	4	3	4	3	5	5	5	3	4	5	5	5	2	4	4	4	3	4	5	5	5	3
	414	4	5	3	3	3	5	4	3	5	5	5	4	1	1	3	2	3	2	3	1	3	5	3	3	3	3	5	4	4	3	3	3	3	3	3	3	3	3	3	3	5	3	4	2	3	3	4	5
	415	5	4	5	4	5	5	4	5	4	4	3	3	3	2	2	1	2	1	1	2	2	3	4	4	4	3	5	4	3	5	3	3	5	4	4	5	5	3	3	2	3	5	4	3	3	4	3	2
	416	1	1	1	2	3	1	3	1	3	3	1	3	4	3	4	5	3	5	4	5	4	1	1	2	3	1	1	1	1	2	2	1	1	1	3	2	1	3	2	1	1	2	2	1	1	1	1	1
	417	1	2	2	3	1	3	2	3	3	2	1	2	4	4	4	5	4	4	4	5	5	2	2	2	2	1	1	1	2	1	1	2	1	3	1	1	3	1	1	1	2	2	1	2	3	3	1	3
	418	3	3	5	5	3	5	3	5	3	4	4	5	3	2	2	3	2	1	2	3	2	5	3	4	3	3	4	3	4	2	3	4	3	4	2	2	4	2	4	5	3	5	3	3	3	3	1	5
	419	4	4	3	3	4	3	3	3	5	3	4	4	1	3	3	3	2	2	2	1	2	2	3	3	3	3	3	3	3	3	3	5	5	4	2	5	4	2	5	4	5	4	5	4	4	5	5	4
	420	3	4	5	4	4	4	4	3	5	4	5	4	1	3	1	2	1	1	1	2	1	5	4	4	3	5	4	5	4	4	5	5	4	4	5	4	4	5	4	2	4	2	4	4	3	4	5	4
	421	5	5	3	5	5	3	3	5	3	5	3	3	1	1	1	1	1	1	1	1	1	4	4	3	3	5	3	5	4	3	4	3	3	4	3	3	5	2	5	3	5	5	4	5	3	3	5	5
	422	3	5	4	5	3	4	5	5	5	4	4	4	3	2	3	2	3	3	3	3	3	5	3	4	3	3	4	3	5	3	5	5	5	4	3	3	2	2	4	5	3	3	3	4	4	4	4	3
	423	3	4	5	5	3	4	4	3	3	3	5	3	2	1	1	2	2	2	1	1	1	4	3	4	4	5	5	4	5	3	3	3	5	5	4	3	4	2	4	5	5	3	4	4	3	5	5	4
	424	4	4	5	4	5	4	3	5	5	4	4	4	3	3	2	3	3	3	2	3	3	5	5	5	4	5	5	5	5	4	5	5	5	5	3	3	4	2	3	4	5	5	3	5	4	5	5	5
	425	5	4	4	5	3	3	5	3	3	4	3	5	2	1	2	1	1	1	1	3	3	5	3	3	3	3	3	5	5	5	5	3	5	5	5	4	3	5	5	3	5	3	3	5	5	5	3	5
	426	2	1	2	1	2	1	2	1	3	2	1	3	4	4	5	5	4	5	4	5	5	1	2	1	2	3	1	1	2	1	1	1	2	3	1	2	1	1	2	2	2	1	2	1	3	1	2	1
	427	5	4	5	4	5	4	3	5	4	5	4	4	1	2	3	2	2	3	3	2	2	4	4	4	5	4	5	4	4	4	4	5	5	5	3	3	3	2	5	5	2	4	4	5	5	4	5	5
	428	3	5	4	5	4	5	3	5	4	4	5	3	1	2	4	3	2	2	3	3	3	3	3	3	3	4	3	5	3	5	5	3	4	4	3	3	4	5	4	4	3	4	4	3	3	5	3	3
	429	3	4	5	5	5	3	3	3	3	5	4	4	2	1	1	1	2	1	1	2	1	3	4	3	4	3	4	3	5	3	5	5	3	3	4	3	5	2	5	3	5	5	3	3	5	3	5	5
	430	3	3	4	4	3	4	3	5	5	3	5	4	1	2	2	2	2	2	1	1	1	4	5	3	4	3	4	3	3	5	4	4	3	4	5	5	4	2	2	3	5	4	5	5	5	4	3	5
	431	4	4	5	5	5	3	5	5	3	3	4	5	2	2	3	3	3	3	4	2	4	2	3	3	4	3	3	3	3	3	3	5	5	5	3	3	3	2	5	4	2	4	3	3	5	5	5	5
	432	4	5	3	3	4	4	3	5	4	3	4	3	1	1	4	4	3	1	1	4	1	4	3	3	4	3	4	4	3	3	3	2	5	3	3	3	4	3	5	3	3	3	5	4	3	3	3	5
	433	3	3	3	4	4	4	4	5	4	5	5	4	2	4	1	1	2	1	4	1	1	2	4	4	4	3	3	3	3	4	4	5	5	5	2	3	5	2	4	5	3	2	3	5	3	5	3	5
	434	5	4	4	5	5	4	3	3	4	5	4	3	2	2	2	4	4	4	1	3	3	3	3	4	3	3	4	4	4	4	5	3	3	4	3	3	3	3	5	5	5	4	3	5	5	3	5	5
	435	3	4	5	4	5	4	4	3	4	4	4	4	2	2	2	2	1	1	2	1	1	3	4	3	3	3	3	5	2	5	4	3	4	4	3	3	5	2	3	5	3	3	4	3	4	4	3	5
	436	4	3	4	5	3	4	4	4	5	4	5	4	1	1	1	1	1	1	1	1	1	4	4	4	4	4	4	4	3	4	3	4	5	4	3	4	5	3	3	5	3	4	4	5	4	5	4	3
	437	5	4	5	4	5	4	5	5	3	4	3	5	2	1	4	1	4	1	4	1	1	3	4	4	4	3	3	3	3	2	5	4	4	3	4	2	3	2	5	3	5	5	3	3	5	3	5	3
	438	3	5	4	4	4	3	3	4	3	5	4	4	2	2	2	3	1	1	2	2	1	3	5	5	3	3	3	5	3	5	4	5	3	3	3	3	3	2	5	3	2	3	3	5	5	3	3	3
	439	4	3	3	5	5	5	4	3	5	5	3	4	1	2	2	1	1	1	1	2	1	5	4	4	4	4	4	3	3	4	4	5	3	4	3	3	5	3	4	5	3	5	5	3	4	5	4	5
	440	3	3	4	4	3	2	3	3	5	3	5	4	3	2	1	2	4	3	3	3	1	3	4	3	4	3	4	5	3	3	5	3	5	5	5	3	5	3	5	5	3	5	5	3	3	3	5	5
	441	3	5	3	5	4	5	4	3	4	5	4	3	2	1	2	2	2	1	2	1	2	4	3	5	4	3	4	5	4	4	4	4	5	3	2	3	4	3	5	4	5	4	3	4	5	5	4	4
	442	4	5	5	5	4	3	3	4	4	3	5	4	1	2	1	3	1	2	3	3	1	4	5	3	5	3	4	5	4	3	4	4	4	3	5	5	3	4	3	3	4	5	3	3	5	5	4	5
	443	5	5	5	4	5	5	5	5	3	5	5	4	2	2	2	1	2	2	2	1	2	3	3	3	3	3	3	3	3	4	3	4	4	3	5	3	5	3	4	3	5	4	5	3	5	3	3	3
	444	1	2	1	3	2	3	2	2	3	1	1	2	5	4	4	5	4	4	4	4	4	2	2	1	3	2	2	3	3	2	1	2	2	3	1	2	3	2	2	3	2	3	1	3	3	3	3	3
	445	3	2	2	3	2	2	3	1	1	2	2	4	5	4	4	5	5	4	5	5	4	1	1	1	4	1	1	1	1	1	2	1	1	1	1	1	1	2	2	1	2	4	3	1	1	1	1	1
	446	1	2	1	3	3	1	1	1	2	1	1	1	4	5	5	5	5	4	4	5	4	1	3	3	4	1	1	1	2	2	2	3	2	2	3	3	1	2	3	3	3	3	1	1	3	5	1	3
	447	3	3	1	3	1	1	1	3	1	2	1	2	4	4	4	5	3	5	5	5	5	1	3	1	3	3	2	2	1	3	1	2	3	1	3	1	3	2	2	3	1	3	1	3	4	3	2	3
	448	3	4	4	3	4	4	4	3	3	5	4	4	2	4	1	2	1	1	1	1	1	4	4	5	4	4	4	4	4	4	4	5	4	4	3	5	3	3	3	3	3	5	3	3	5	5	3	5
	449	4	4	4	4	3	5	3	5	4	3	3	3	2	2	2	3	3	2	2	3	3	3	5	3	3	3	3	3	5	5	3	3	3	5	3	3	3	3	4	3	4	4	3	4	4	3	5	5
	450	4	5	3	4	3	5	4	3	5	3	3	5	2	2	1	2	1	1	1	1	2	4	3	5	4	5	3	4	4	4	3	4	5	4	4	3	5	5	5	2	5	4	5	4	4	5	3	5
	451	1	2	3	1	2	3	2	1	2	3	1	3	4	4	4	3	4	3	4	5	4	3	3	1	1	3	1	2	3	1	3	1	1	1	3	1	1	1	1	1	1	3	3	1	3	3	2	1
	452	3	3	4	4	5	3	3	5	3	5	4	5	1	1	2	2	3	1	2	1	3	4	3	4	3	3	4	4	3	4	4	3	5	3	4	5	3	5	5	3	3	4	4	2	4	4	3	2
	453	3	3	5	4	3	4	5	3	5	3	3	5	1	1	1	1	1	1	1	3	1	3	4	3	1	4	3	3	4	3	3	5	3	3	3	3	3	2	3	3	5	2	3	3	4	3	5	3
	454	3	2	3	2	2	2	2	3	2	2	2	3	5	4	5	5	3	3	4	5	4	4	2	3	1	3	1	2	2	3	1	1	2	3	3	1	3	2	2	3	1	2	1	1	1	1	2	1
	455	3	4	5	5	4	4	3	5	4	3	5	5	1	2	3	2	2	3	2	2	3	4	3	4	4	3	4	5	3	4	3	4	4	5	4	3	4	5	3	3	5	5	5	4	2	4	4	4
	456	2	2	3	2	3	2	2	3	1	2	2	3	5	5	5	3	5	5	3	5	3	2	3	2	2	3	2	2	1	2	1	2	1	1	2	1	2	1	1	2	1	3	2	1	1	2	3	3
	457	3	5	4	5	5	3	4	3	3	4	5	5	2	3	3	1	3	3	3	3	3	4	3	3	3	4	5	5	3	4	5	4	5	4	4	5	3	5	5	3	5	3	3	5	3	3	5	3
	458	4	3	5	5	3	4	5	5	3	4	5	5	1	3	3	2	2	2	2	2	2	3	3	3	3	5	3	4	2	3	3	4	2	3	4	5	4	5	2	3	4	3	4	4	2	5	3	5
	459	5	5	4	4	5	4	4	5	3	3	5	5	1	1	2	1	2	2	2	2	2	4	3	4	3	4	3	3	3	2	3	4	5	4	3	5	3	5	5	4	3	3	2	2	3	4	5	4
	460	3	5	4	5	3	5	3	4	4	5	3	4	2	1	1	1	1	1	1	1	1	2	3	3	4	5	5	3	4	5	4	2	4	5	4	2	5	5	5	4	5	4	4	4	4	5	3	4
	461	4	4	3	5	4	5	5	3	5	3	5	3	1	1	1	1	2	3	4	1	1	3	3	3	3	3	3	3	3	2	3	3	5	5	3	2	3	5	3	3	3	3	5	3	5	5	5	4
	462	1	2	3	1	2	2	2	2	2	3	2	2	5	4	5	5	5	3	2	4	3	2	2	3	2	3	2	3	2	2	2	2	2	1	1	3	1	2	1	1	1	3	1	1	1	3	1	2
	463	5	5	4	4	4	3	3	5	4	5	5	5	3	2	1	2	1	2	2	1	1	4	3	3	3	3	3	3	3	3	3	3	3	3	3	4	3	3	3	3	2	5	5	3	5	5	3	3
	464	4	5	4	4	4	4	4	4	3	3	4	5	1	3	1	1	1	1	1	1	1	3	3	3	4	4	4	3	3	3	3	3	3	5	5	3	4	4	3	4	4	3	5	5	4	5	3	5
	465	3	4	3	4	4	5	5	3	5	4	4	5	3	1	1	3	3	4	1	1	4	3	3	3	3	3	3	3	3	4	3	3	3	5	3	5	3	3	5	2	5	3	3	5	5	3	5	4
	466	3	2	2	1	1	2	2	2	3	3	2	2	5	5	4	3	3	5	5	4	4	1	1	3	2	1	1	2	2	2	2	1	1	2	2	2	3	3	2	3	2	2	2	3	1	3	1	3
	467	4	5	4	5	5	4	3	4	3	4	5	4	2	4	2	2	2	4	2	4	2	3	3	4	5	4	4	3	4	4	3	4	3	4	4	3	5	4	2	3	5	5	3	5	4	4	2	4
	468	3	4	5	3	4	4	4	3	3	4	5	4	1	2	2	3	2	2	3	2	4	4	4	4	5	4	4	4	3	4	3	2	3	5	4	4	5	3	3	3	5	3	5	3	3	3	3	3
	469	3	5	4	4	3	4	3	5	4	3	5	5	1	4	3	4	4	2	2	4	4	4	4	3	4	3	3	3	4	3	4	3	4	5	5	3	5	4	3	3	5	5	4	5	5	5	5	2
	470	3	5	5	5	5	5	4	3	4	5	5	4	2	2	2	2	2	2	2	3	3	5	3	5	5	5	5	5	5	5	5	5	5	4	4	5	4	5	4	4	3	5	4	4	4	5	5	5
	471	3	4	3	5	3	3	2	3	3	3	5	5	1	4	2	4	4	3	2	1	4	4	4	4	5	3	3	4	3	3	4	5	5	4	5	3	3	3	3	3	5	5	4	5	3	3	5	4
	472	4	5	4	4	3	5	5	5	5	3	5	4	3	3	3	2	2	3	3	3	4	4	3	4	4	3	3	3	2	3	3	3	4	2	5	5	3	5	3	5	3	3	3	5	5	3	5	5
	473	3	4	5	3	5	5	4	4	4	5	4	5	1	1	1	1	1	1	1	1	1	3	3	3	4	3	3	4	2	3	3	2	3	5	3	4	3	3	4	5	5	5	4	5	5	5	4	5
	474	5	4	5	4	5	4	3	4	3	3	5	4	1	1	1	1	3	1	4	1	1	4	2	3	3	3	4	4	2	2	3	2	2	4	3	5	5	4	4	5	5	4	5	4	4	5	5	5
	475	3	5	4	5	3	4	3	5	3	4	4	5	2	1	1	2	2	2	2	4	4	3	3	3	4	3	3	4	3	2	4	3	3	5	3	2	3	3	3	3	5	3	5	3	3	4	4	4
	476	2	3	2	1	2	1	1	2	1	2	1	2	4	4	5	3	5	3	5	3	5	1	1	2	2	1	1	1	3	1	3	1	2	3	4	1	3	2	2	2	1	3	1	2	2	4	1	3
	477	5	4	4	3	4	4	3	4	4	5	4	4	2	2	4	4	2	2	1	1	2	3	4	4	5	3	4	3	4	4	4	3	4	3	4	4	3	3	5	4	5	3	5	4	3	5	5	3
	478	3	4	4	4	3	5	4	4	5	4	4	3	1	2	4	2	3	1	1	3	4	4	3	3	5	3	3	3	3	3	4	5	4	4	4	4	3	2	4	3	3	5	5	4	3	5	5	4
	479	4	4	3	4	4	3	4	3	4	5	5	5	1	1	1	3	1	3	1	3	3	4	3	3	3	5	4	4	4	3	4	4	4	3	3	4	4	4	5	5	5	3	3	4	4	4	5	4
	480	3	1	2	2	1	2	4	3	3	3	1	2	5	4	5	4	5	4	5	5	4	1	1	2	1	1	3	1	1	1	1	2	1	1	1	1	3	1	1	1	1	3	2	3	1	3	2	1
	481	4	4	3	4	5	5	4	5	3	5	4	3	3	3	3	2	2	3	4	2	4	3	3	3	5	4	3	5	3	4	3	4	3	4	4	4	5	4	4	4	3	5	4	3	4	3	4	2
	482	3	4	4	5	5	4	3	3	3	3	3	5	1	2	2	2	2	1	2	2	2	5	3	5	4	3	3	3	4	4	3	3	4	4	3	5	4	4	5	5	5	5	4	5	3	5	5	5
	483	5	5	5	3	4	3	3	5	3	5	5	4	1	2	1	3	3	1	2	1	1	3	4	4	5	4	3	3	4	2	3	4	5	4	5	4	5	4	5	3	5	5	4	4	5	4	3	5
	484	3	3	5	5	4	3	3	3	5	4	3	4	3	2	3	1	2	2	3	3	2	3	3	4	3	4	3	4	3	3	4	4	3	5	4	5	5	3	4	3	5	3	3	2	1	3	5	5
	485	1	2	1	2	3	2	2	1	3	3	1	1	5	5	5	4	5	3	5	5	3	2	2	1	5	1	1	1	1	2	1	3	1	3	1	1	3	1	2	1	2	1	1	3	1	2	2	1
	486	5	4	4	4	3	4	3	4	3	3	4	4	1	3	3	2	3	3	3	3	4	3	3	3	3	4	5	3	3	3	3	3	3	3	5	5	3	5	3	2	5	3	3	3	3	3	5	5
	487	3	3	4	4	4	3	3	3	4	4	3	5	2	2	1	1	2	2	1	1	2	3	3	3	3	3	5	4	3	3	5	4	4	3	3	3	3	3	3	4	2	3	4	3	5	3	5	3
	488	5	4	4	4	4	5	5	3	3	3	5	3	3	3	3	3	3	2	3	2	3	2	4	4	5	4	5	3	4	3	4	4	4	5	3	5	3	5	2	3	5	3	5	3	3	3	5	3
	489	3	5	5	3	4	5	3	3	3	3	5	4	3	2	3	3	1	3	3	2	1	3	3	3	3	3	5	3	4	3	5	3	4	3	3	5	4	3	2	3	4	5	4	3	3	5	5	3
	490	4	5	5	4	5	5	5	5	4	5	3	5	3	3	3	2	3	2	3	1	2	4	4	4	5	4	4	3	5	5	5	5	5	5	5	4	3	3	5	4	4	4	3	5	5	5	3	3
	491	4	4	4	4	4	4	4	5	3	3	4	4	3	4	1	4	2	1	2	2	2	5	4	4	4	5	5	5	5	4	4	4	4	5	3	4	3	5	5	5	4	4	4	4	3	3	4	5
	492	3	5	4	3	3	3	5	3	5	5	5	3	1	2	3	3	2	3	2	1	1	3	4	4	4	3	3	3	4	3	4	3	3	3	5	5	3	3	3	3	3	5	3	3	4	3	5	3
	493	3	5	4	5	4	4	3	5	4	3	5	2	2	2	1	3	2	3	2	2	3	2	4	4	5	3	4	4	2	4	4	5	4	5	3	5	3	5	5	3	2	5	3	3	3	5	3	3
	494	3	3	5	4	3	4	4	3	4	4	5	4	1	1	1	1	1	1	1	1	1	5	4	5	4	5	4	3	3	3	3	5	4	3	5	5	5	5	3	4	5	5	3	4	3	3	2	4
	495	5	5	5	3	3	4	5	3	5	5	5	4	2	1	3	2	2	2	2	2	4	5	4	5	4	5	4	3	3	4	4	5	4	5	4	2	4	5	3	5	5	3	3	4	3	3	5	4
	496	3	5	3	2	4	5	4	5	4	5	5	4	2	2	2	2	3	3	2	2	2	5	4	5	4	5	4	3	3	4	4	4	4	2	4	5	5	5	4	2	3	4	3	5	5	5	4	5
	497	5	5	5	4	3	4	3	5	3	4	4	5	1	1	2	2	2	2	2	1	2	3	3	3	4	3	3	3	3	3	4	4	3	4	4	2	1	4	2	5	5	3	4	5	3	2	3	3
	498	3	5	5	3	4	4	4	3	5	4	4	5	2	1	1	1	1	1	1	2	1	4	3	3	3	4	3	3	2	4	3	5	4	5	3	3	4	3	3	3	5	5	3	3	4	3	5	3
	499	3	3	4	5	5	4	5	5	3	3	4	4	3	3	2	3	3	3	3	2	2	3	4	4	3	3	3	3	4	4	4	3	4	4	3	4	3	5	5	4	5	3	3	3	3	4	5	3
	500	1	1	1	1	2	3	2	3	3	3	2	2	4	5	4	4	5	3	4	4	3	1	1	1	1	1	2	2	1	2	1	2	1	1	2	1	1	1	1	1	1	2	1	1	1	1	2	1
	501	4	3	4	3	3	3	3	5	4	3	4	4	1	3	3	3	2	2	2	3	3	4	3	2	3	3	3	3	4	4	3	4	3	4	4	5	4	3	3	4	4	5	3	5	5	4	3	4
	502	3	3	5	5	3	3	4	4	3	3	3	3	2	2	2	2	2	2	2	3	3	3	3	3	3	3	3	3	3	3	4	3	4	5	3	5	3	5	2	3	5	5	3	3	3	3	5	5
	503	3	5	3	5	3	5	4	4	5	5	4	5	1	3	3	3	1	1	4	3	2	5	3	3	3	5	3	5	5	5	4	4	3	5	3	5	3	3	5	3	2	5	3	3	3	3	3	3
	504	3	3	3	4	3	4	3	3	3	4	4	3	3	2	2	2	3	2	2	2	2	3	3	3	3	3	3	3	3	4	4	5	4	2	3	5	3	5	5	3	5	5	3	3	3	3	5	4
	505	5	4	4	5	4	4	5	5	3	5	4	3	1	1	2	2	2	2	3	2	3	3	3	3	3	3	4	4	3	4	3	4	5	4	4	3	5	5	3	3	5	5	3	5	2	5	5	2
	506	3	3	5	3	5	5	3	5	4	4	4	5	2	1	1	2	1	1	1	1	1	4	3	3	3	5	3	4	4	5	5	3	5	4	3	5	4	4	4	3	5	5	4	4	5	5	3	4
	507	3	4	4	5	4	4	3	3	3	3	3	3	1	1	1	1	1	1	1	3	2	4	3	3	4	3	5	5	5	4	3	4	5	4	5	2	5	3	3	4	3	3	5	4	3	5	3	4
	508	4	3	3	4	4	4	3	5	5	3	5	3	1	1	2	2	2	2	2	2	2	5	5	5	5	5	5	5	5	5	5	5	5	4	5	3	5	5	3	4	2	5	5	5	2	3	3	5
	509	4	4	3	3	5	4	3	5	4	3	5	4	2	2	2	4	2	2	2	2	2	4	4	4	4	4	4	4	5	5	5	5	4	2	3	4	4	5	3	4	5	4	3	3	3	3	5	2
	510	3	5	5	3	5	3	5	5	4	3	5	4	1	1	1	4	3	2	1	1	1	3	3	3	3	5	5	3	5	3	3	3	3	3	5	3	3	2	5	3	5	3	5	3	3	3	3	3
	511	4	4	3	3	3	4	5	3	3	3	4	5	1	1	1	1	1	1	1	1	3	2	5	5	4	5	3	5	3	5	5	3	5	4	4	2	4	5	5	4	2	4	3	2	3	3	5	3
	512	5	4	3	5	3	5	5	3	3	4	4	4	1	2	2	2	2	2	2	2	2	2	5	3	4	5	5	3	3	3	3	3	4	5	3	3	3	5	5	3	5	2	3	3	5	3	3	3
	513	5	5	5	4	5	4	5	3	3	4	4	5	2	2	2	4	2	2	2	2	2	4	3	5	4	3	4	4	5	4	4	3	4	5	4	3	5	3	3	4	4	5	5	3	5	3	4	3
	514	3	5	4	5	3	4	4	5	5	4	3	4	1	1	1	3	3	3	3	2	3	3	3	3	4	4	3	3	3	4	5	4	3	5	5	3	4	5	5	5	5	3	5	5	4	4	3	4
	515	1	2	1	3	1	2	2	1	2	1	2	1	4	5	5	4	5	4	5	4	4	2	1	1	1	1	1	2	1	2	1	2	1	1	2	1	2	1	1	2	1	1	2	2	1	2	1	1
	516	4	3	3	5	3	5	4	5	4	3	5	5	2	3	2	2	4	2	2	2	2	4	4	4	5	3	5	3	3	3	4	4	4	5	3	5	3	5	3	1	3	5	5	3	3	3	5	3
	517	3	5	5	3	5	3	3	5	4	4	5	4	2	3	3	3	3	3	4	3	2	4	3	3	3	5	5	4	5	3	5	5	3	4	4	3	3	4	5	5	4	5	4	4	2	3	5	5
	518	4	3	3	4	4	4	3	4	5	4	5	4	1	4	1	2	2	2	2	3	3	5	5	5	5	3	4	3	5	3	5	4	4	5	5	5	3	5	3	5	4	5	5	4	3	3	3	5
	519	3	3	1	3	1	3	2	2	1	2	3	1	5	3	5	2	5	4	4	4	5	1	1	2	1	1	2	1	1	1	1	1	2	1	1	1	3	3	2	3	3	3	2	3	3	1	3	3
	520	3	3	5	4	5	2	4	5	3	5	5	5	1	3	4	3	5	2	3	3	3	3	4	5	4	4	3	4	3	3	5	4	4	4	2	3	3	5	3	3	3	5	4	3	4	3	2	4
	521	2	3	4	5	3	4	4	3	5	5	5	5	2	2	1	3	2	2	2	2	1	5	5	4	4	4	5	4	3	5	5	4	4	5	2	3	3	5	3	3	3	3	4	3	4	3	2	4
	522	5	5	5	4	5	4	5	4	3	3	4	5	2	2	2	2	2	2	2	2	2	5	5	4	3	4	4	5	5	4	5	5	4	3	4	3	3	4	3	3	4	5	3	4	3	4	5	4
	523	3	5	5	4	4	5	3	5	3	4	4	5	1	3	3	3	4	3	4	4	4	3	4	4	4	4	3	5	5	5	5	4	5	3	3	4	4	3	3	4	3	4	4	3	3	3	3	4
	524	1	1	2	1	2	1	2	1	2	2	1	2	5	4	4	5	4	4	4	5	5	1	1	1	2	1	1	2	2	2	2	1	2	3	2	2	2	2	2	3	1	2	2	2	3	3	2	2
	525	3	4	4	4	4	3	3	4	5	5	3	3	1	3	3	4	3	3	3	3	3	3	3	4	4	4	4	5	4	4	4	5	5	5	2	5	5	3	3	3	3	5	5	4	3	3	3	3
	526	5	4	3	4	3	4	5	3	5	5	2	3	3	3	2	3	2	2	3	2	3	5	3	5	4	5	3	3	4	5	4	3	4	3	4	3	2	4	5	3	2	4	4	5	3	5	4	3
	527	1	1	2	2	1	1	2	2	2	3	1	2	3	4	4	4	3	3	4	4	3	1	2	1	2	1	1	1	1	1	1	2	3	1	2	1	2	1	2	1	2	1	1	2	1	1	2	1
	528	1	1	1	2	2	2	1	2	2	2	3	1	3	4	4	3	4	3	4	3	4	1	3	2	3	2	3	1	1	3	1	2	3	3	2	3	1	1	3	2	2	2	2	1	3	2	3	2
	529	4	5	4	3	4	4	5	5	5	5	5	5	1	2	2	2	2	2	3	1	2	3	3	5	3	3	3	4	3	4	4	4	4	3	2	3	4	3	5	4	3	3	3	3	5	3	5	4
	530	5	4	5	5	4	5	5	3	4	4	5	5	1	1	1	1	2	1	1	1	1	3	3	5	4	3	4	3	5	5	5	5	5	3	3	5	3	4	3	5	5	5	5	2	3	5	5	5
	531	3	5	3	5	5	3	4	5	5	5	3	4	2	2	2	2	2	2	2	2	2	4	5	3	4	3	4	5	3	4	4	4	3	4	2	3	3	5	5	3	3	3	3	3	5	3	2	3
	532	5	4	3	2	4	3	4	3	5	3	5	4	1	3	4	3	2	1	4	1	2	5	3	4	4	3	3	3	4	3	3	5	4	2	4	5	3	3	3	4	5	3	2	4	3	5	3	5
	533	1	1	2	2	1	1	2	2	3	2	1	2	4	3	3	4	3	4	3	3	3	1	1	4	1	1	2	1	2	1	1	1	1	1	1	3	2	2	1	1	3	1	3	3	2	1	3	1
	534	1	2	3	1	3	3	1	2	2	2	3	3	4	5	5	3	5	5	4	5	4	1	1	1	1	1	1	3	1	1	1	3	1	2	1	3	1	1	2	3	1	3	1	4	3	2	3	3
	535	3	2	3	3	1	2	3	3	2	2	1	1	5	5	3	3	3	3	4	5	3	2	1	3	1	3	3	1	3	2	1	1	2	1	1	1	1	1	1	1	3	2	1	2	3	3	1	1
	536	4	5	4	5	3	4	5	3	5	5	4	4	5	3	3	3	3	5	3	3	4	2	3	3	1	2	1	2	2	1	1	1	1	1	1	1	3	1	3	1	1	1	1	1	1	1	3	2
	537	3	4	5	5	3	4	4	5	3	3	5	3	5	5	3	3	5	4	4	4	4	1	3	1	3	1	2	1	3	1	3	2	3	1	1	1	2	2	2	3	2	1	2	1	3	2	1	1
	538	4	4	5	4	5	4	3	5	4	5	4	4	5	5	5	5	5	4	5	5	5	1	1	3	1	2	3	3	1	3	2	2	1	3	4	2	3	3	2	3	4	3	1	3	1	1	1	3
	539	5	4	4	5	3	3	4	5	5	5	3	5	5	4	3	4	5	5	4	4	5	2	1	2	1	3	1	1	2	2	2	1	1	1	2	3	4	2	2	3	2	3	3	3	3	2	2	3
	540	2	1	2	1	2	1	2	1	3	1	1	3	3	3	3	3	3	3	2	3	3	4	3	4	3	4	4	3	5	4	4	5	4	5	4	3	3	5	3	3	4	3	4	2	3	4	3	5
	541	1	1	2	2	1	1	2	2	3	2	1	2	5	4	5	4	4	3	4	5	5	1	3	1	1	1	2	2	2	1	2	1	1	1	2	1	1	1	1	3	1	1	2	1	1	3	1	3
	542	2	2	3	1	3	3	2	2	1	3	3	3	1	3	3	3	3	3	3	3	3	2	3	4	3	5	3	5	3	5	4	3	5	4	4	3	2	3	4	4	5	3	3	3	3	5	5	3
	543	3	2	3	3	1	2	3	1	2	2	1	1	3	2	2	2	2	2	3	2	2	5	5	3	4	5	3	3	3	4	3	4	5	5	2	3	3	4	3	3	5	5	3	3	3	3	5	3
	544	1	3	2	1	1	3	1	3	1	3	3	1	1	1	1	1	1	1	1	2	2	5	3	3	4	3	4	5	3	4	5	5	4	4	4	3	3	4	3	4	5	5	3	4	4	4	5	5
	545	3	3	4	4	4	3	3	4	4	4	5	4	2	1	3	3	1	2	1	1	1	4	3	3	4	4	5	3	4	4	2	3	4	3	2	3	4	3	4	3	5	5	5	5	3	4	5	4
	546	4	4	4	3	4	4	3	5	3	5	5	4	1	3	2	3	3	2	2	2	2	3	3	3	4	4	4	3	3	3	3	3	5	5	3	5	3	5	3	3	3	3	3	2	3	5	3	4
	547	3	5	3	4	3	4	5	5	5	5	5	4	3	3	4	4	3	3	3	2	2	5	3	3	4	5	3	3	3	3	3	5	4	3	3	3	3	3	4	4	5	3	3	3	3	3	3	4
	548	2	1	3	3	2	1	1	2	1	2	2	1	2	2	2	2	2	2	2	2	2	5	3	3	4	3	3	3	3	4	4	4	5	3	4	5	3	3	3	4	5	3	3	5	5	3	5	3
	549	2	1	3	2	1	1	2	3	1	2	1	2	1	4	3	3	3	3	4	4	2	3	3	3	3	4	4	4	5	3	3	3	3	3	3	3	3	5	3	4	5	3	3	4	2	3	3	3
	550	1	1	2	5	1	1	3	2	3	3	1	2	1	4	3	4	3	3	3	2	3	4	3	3	4	4	4	3	4	3	3	3	5	5	3	5	3	3	3	3	5	5	3	3	3	5	5	3
	551	2	3	2	2	1	1	2	3	1	2	1	3	1	3	3	3	1	1	2	2	2	5	3	3	3	4	4	5	5	4	5	2	4	5	4	3	5	3	5	5	5	3	5	3	5	3	4	3
	552	3	4	4	4	4	3	4	3	5	4	5	5	3	2	2	1	1	1	2	2	1	4	4	3	3	4	3	3	4	4	4	4	3	4	4	5	4	5	3	4	4	3	4	4	4	4	3	5
	553	3	4	3	5	3	3	4	5	5	5	5	4	5	4	4	4	5	5	4	4	5	1	1	1	1	2	2	2	1	1	2	1	1	2	2	3	3	2	1	2	3	2	1	1	2	1	1	2
	554	5	5	3	3	5	5	5	3	5	4	5	5	1	3	3	3	3	3	3	3	3	3	5	5	4	4	5	4	4	4	5	5	4	5	2	3	5	3	3	3	3	5	5	4	3	4	5	5
	555	3	4	5	5	4	4	4	5	5	3	5	4	2	2	2	2	2	2	2	2	2	4	3	3	3	3	5	5	5	3	3	5	4	4	3	3	5	5	5	5	5	4	5	5	4	5	3	5
	556	3	3	3	3	3	3	2	3	3	4	3	4	1	2	2	4	2	2	2	2	2	4	4	4	3	4	5	5	5	5	3	3	4	4	5	3	5	3	3	2	3	5	5	3	5	4	5	5
	557	3	4	3	2	3	4	5	5	5	3	5	5	2	3	2	4	4	2	2	3	2	5	4	4	3	4	5	4	4	4	3	4	4	5	2	3	3	5	5	5	3	5	5	1	5	3	5	1
	558	2	2	3	2	1	3	1	2	1	2	1	2	2	3	3	3	3	3	3	3	3	3	4	3	3	4	3	3	3	5	4	5	3	5	4	3	4	3	4	3	4	3	4	3	4	5	3	5
	559	3	3	3	2	5	5	3	5	3	2	3	5	1	2	1	2	1	1	2	1	2	5	3	3	3	3	3	3	4	5	3	4	3	4	5	5	4	5	5	3	3	4	4	4	3	3	5	3
	560	4	4	3	4	4	4	4	3	5	5	5	4	1	3	3	2	2	3	3	2	3	4	4	3	4	4	3	3	3	4	4	5	3	5	4	2	5	3	4	4	5	3	3	4	3	5	4	3
	561	2	1	2	1	2	1	1	1	1	2	2	1	4	4	5	5	4	5	4	5	4	1	1	1	1	2	1	1	2	1	1	2	2	1	1	2	2	1	1	1	1	3	1	2	2	1	1	1
	562	3	4	3	3	4	3	4	3	4	2	5	3	5	5	5	4	4	5	4	3	4	1	3	1	2	1	3	3	2	1	2	1	2	2	1	1	1	2	2	1	1	1	1	2	1	1	3	1
	563	3	3	5	3	3	5	3	3	4	2	5	3	5	4	5	4	5	5	4	5	5	2	2	2	2	1	2	3	3	2	3	2	3	2	1	2	3	3	2	2	2	3	1	4	2	3	3	1
	564	3	4	5	5	4	5	5	5	3	5	3	3	5	5	5	4	5	4	4	4	5	1	1	1	3	1	1	2	1	2	2	1	2	1	3	2	1	1	2	1	1	3	1	2	2	1	2	1
	565	4	4	4	3	3	5	4	3	5	4	3	4	1	2	3	1	1	1	1	3	3	3	4	3	4	5	3	5	4	4	3	4	4	5	5	3	5	5	3	4	3	4	3	5	3	4	4	3
	566	3	4	4	3	4	4	3	5	5	5	5	5	4	1	3	1	3	1	1	2	3	3	3	3	3	3	4	4	4	3	3	3	3	3	3	3	3	3	5	5	5	3	3	3	3	5	3	4
	567	3	5	3	4	3	4	5	3	3	5	5	3	1	1	1	1	1	1	3	1	3	2	3	4	4	3	3	3	4	4	4	4	4	3	4	4	2	3	5	3	3	3	3	4	3	3	5	5
	568	5	3	4	4	4	4	4	5	4	4	4	3	4	2	2	1	2	1	2	2	1	4	5	4	4	4	4	3	4	4	3	4	4	5	4	3	5	5	3	3	5	4	4	4	5	5	3	3
	569	5	4	3	3	3	5	5	3	4	4	4	3	1	1	1	1	1	1	1	1	1	2	4	3	4	3	3	3	3	2	3	2	4	3	4	5	3	5	3	3	4	3	4	2	3	5	3	5
	570	1	3	1	2	2	1	2	2	1	1	1	2	2	2	1	2	2	2	4	2	3	5	3	5	3	5	4	5	4	3	5	3	4	4	3	4	3	5	4	3	4	3	5	3	3	3	5	2
	571	4	5	4	5	4	5	3	3	5	4	5	4	4	4	5	4	5	4	4	4	5	1	2	1	1	1	1	3	1	2	2	1	2	1	1	1	1	1	1	1	1	3	1	1	2	1	1	3
	572	1	3	2	1	2	1	2	3	1	1	1	2	1	3	1	2	2	3	1	1	2	4	3	3	5	4	3	4	3	4	3	3	4	4	5	3	4	5	3	4	3	4	5	4	4	5	4	5
	573	2	3	2	2	3	3	3	1	3	1	1	2	3	3	4	3	2	3	2	1	2	4	5	3	4	4	5	3	3	4	5	4	3	5	4	3	5	5	5	3	5	5	3	4	3	5	4	4
	574	1	2	3	3	2	3	2	2	2	2	2	2	4	4	5	3	5	5	5	4	5	1	1	3	1	1	1	1	2	1	3	1	3	1	1	2	1	2	2	1	1	1	1	1	2	2	1	1
	575	2	3	2	3	1	3	3	2	2	2	1	2	1	3	3	3	2	2	1	2	1	3	3	4	4	3	3	4	3	4	4	4	3	5	4	3	3	4	3	3	3	3	2	3	3	3	3	4
	576	3	1	1	1	2	1	2	3	2	2	3	3	3	1	1	2	2	1	1	3	3	4	4	4	3	3	3	3	3	2	3	2	4	4	3	3	3	2	3	3	3	4	3	3	3	3	3	3
	577	4	3	4	3	5	4	3	4	3	4	4	5	1	3	3	3	3	3	3	3	3	3	3	3	3	4	3	3	4	3	3	4	5	4	3	4	2	3	5	5	5	3	3	3	3	3	4	3
	578	3	5	4	5	5	5	3	5	3	3	5	4	1	1	2	2	4	2	2	3	4	4	4	3	3	3	3	3	3	3	3	3	3	3	3	3	3	4	3	3	3	3	3	5	5	3	5	3
	579	1	3	2	1	1	3	1	3	1	3	3	1	3	3	2	4	4	3	3	3	2	4	3	4	4	4	3	4	5	4	4	4	4	5	4	3	2	5	4	3	5	4	4	5	4	4	5	5
	580	3	2	4	2	2	3	3	3	3	2	1	3	1	3	3	3	3	3	3	4	4	3	3	4	3	3	3	4	3	4	3	4	4	3	2	3	3	3	5	4	3	5	4	2	5	5	4	5
	581	1	2	2	2	3	2	2	3	2	2	2	2	3	1	1	1	2	2	2	2	2	3	4	3	4	3	4	4	4	3	4	4	3	4	5	5	5	4	5	4	2	3	3	3	3	5	5	3
	582	2	2	1	2	1	2	1	3	3	3	1	2	2	1	1	1	2	1	1	1	1	3	3	3	4	3	3	3	4	3	3	4	4	4	4	3	5	4	3	5	5	5	3	5	3	5	2	5
	583	3	4	3	3	3	5	4	4	3	4	5	4	5	5	5	5	4	4	5	4	5	1	2	3	1	1	2	1	1	2	2	1	1	3	2	1	3	2	2	4	2	1	3	4	3	2	2	1
	584	1	2	1	2	1	2	2	2	2	2	1	2	1	2	2	2	1	1	1	5	1	4	3	3	4	3	3	4	3	4	4	3	4	3	4	5	3	4	3	3	3	4	3	3	4	3	4	3
	585	4	5	4	3	2	2	5	3	3	2	5	4	5	4	5	4	4	5	3	5	4	1	2	1	1	3	3	2	3	1	1	2	3	2	3	2	3	2	3	2	2	2	1	2	2	3	3	3
	586	5	5	2	3	4	4	3	3	4	5	5	5	5	5	5	3	5	5	3	4	3	2	1	1	3	1	1	1	1	3	1	2	3	2	2	2	3	1	2	3	2	3	2	3	2	3	3	1
	587	3	3	4	5	4	3	4	3	5	3	5	4	4	4	5	5	5	4	4	4	3	1	2	2	1	2	2	2	2	1	1	1	1	1	2	1	2	1	1	3	1	2	3	2	2	3	2	2
	588	3	4	5	3	4	5	4	5	4	5	4	5	4	5	4	5	5	5	4	5	4	2	2	3	3	1	1	1	2	2	2	2	2	1	2	2	3	2	2	3	2	3	2	3	3	3	3	3
	589	4	3	3	3	3	3	4	3	3	5	5	3	4	5	5	4	5	5	4	5	5	1	3	1	1	3	2	3	3	2	2	2	3	3	3	3	3	3	5	3	3	5	4	5	3	4	5	4
	590	3	5	3	5	3	3	5	5	3	2	5	5	3	1	1	1	1	3	2	4	1	4	5	3	5	4	3	4	4	5	4	5	5	5	4	3	5	3	4	4	3	5	3	5	3	3	3	3
	591	3	4	4	5	5	5	4	5	3	5	3	3	1	3	2	3	1	3	1	1	1	3	4	3	4	5	3	5	4	3	4	3	4	4	5	4	3	5	4	5	5	3	3	3	4	5	2	3
	592	5	3	3	4	2	5	2	5	3	5	5	5	1	1	1	3	2	1	3	1	1	3	4	4	5	4	4	3	4	5	4	3	3	3	4	5	5	5	5	4	5	4	3	5	5	5	5	3
	593	3	5	5	5	4	2	4	5	3	3	3	5	1	2	2	3	3	3	3	2	2	3	3	3	4	3	3	3	4	3	3	4	3	3	3	5	3	3	3	3	5	3	4	5	3	3	4	5
	594	5	5	4	3	4	3	5	5	3	2	4	4	4	5	3	4	4	5	4	5	5	2	3	3	4	2	2	3	3	3	3	2	3	4	4	3	5	3	3	5	4	5	4	3	5	4	5	5
	595	4	3	3	3	5	5	4	3	5	5	5	4	5	3	3	4	4	5	3	4	4	2	3	3	3	3	3	3	2	3	2	2	3	1	1	2	1	2	2	1	1	2	2	1	1	1	1	1
	596	1	1	2	2	2	2	2	3	2	2	2	2	1	2	2	2	2	1	1	2	2	3	4	3	3	5	4	5	5	3	3	4	3	1	1	1	3	1	1	1	2	2	1	2	1	3	1	2
	597	5	5	4	5	4	5	5	3	4	3	5	4	1	3	4	3	2	2	4	4	3	5	3	4	4	3	5	3	3	5	3	5	5	4	3	5	3	3	3	4	4	5	3	3	3	3	3	3
	598	3	4	4	4	4	5	2	5	3	3	4	5	1	1	3	1	2	2	3	2	2	4	3	3	3	4	3	4	3	3	4	4	3	4	5	5	4	4	3	4	2	3	3	3	5	4	2	4
	599	3	5	3	5	3	3	4	4	5	5	4	3	3	4	3	2	1	3	1	1	3	4	3	4	3	3	3	4	3	4	5	4	4	4	5	5	3	5	3	5	4	4	3	5	3	2	5	3
	600	3	5	4	4	4	4	5	5	3	4	5	4	1	3	3	2	3	3	2	2	2	3	5	3	5	3	3	3	3	4	4	5	4	5	3	2	5	4	5	3	2	3	3	5	2	5	5	5
	601	3	5	5	4	5	5	4	4	5	3	3	4	1	3	3	2	2	3	1	3	3	3	3	5	3	5	4	3	3	3	5	5	4	5	3	3	3	3	3	5	3	3	4	3	4	4	5	3
	602	4	4	5	3	5	4	4	5	4	5	5	5	1	3	3	1	2	3	1	2	2	3	4	4	4	4	4	5	4	4	4	4	4	5	4	3	4	4	4	3	2	3	4	4	3	5	3	4
	603	2	3	2	2	3	1	1	2	2	3	1	1	3	5	4	5	4	5	4	5	5	2	3	4	3	5	5	3	5	3	5	5	4	5	3	5	5	5	3	5	3	3	4	3	4	3	5	3
	604	3	1	3	3	3	2	1	3	2	3	1	3	4	5	4	4	4	3	3	3	4	3	4	3	4	5	4	3	4	4	4	2	4	5	5	5	3	3	4	5	3	4	4	3	5	3	5	5
	605	4	4	5	5	5	4	3	4	4	4	4	4	4	3	5	4	4	3	4	4	4	5	3	3	4	3	3	5	4	3	3	3	3	1	2	2	1	2	2	1	2	2	1	1	1	1	2	1
	606	3	3	4	4	4	4	3	5	5	5	5	4	5	5	5	5	5	5	5	5	5	3	5	4	4	3	5	4	5	3	4	3	5	1	1	3	2	2	1	1	1	1	2	3	2	1	3	1
	607	3	5	5	3	5	5	3	4	3	3	5	4	4	4	4	5	4	4	5	5	3	5	3	3	4	3	5	4	5	5	4	5	4	1	1	3	1	3	2	1	1	3	1	1	3	2	2	3
	608	4	4	4	3	5	3	5	3	5	5	4	3	4	4	3	4	3	2	3	3	5	4	3	3	3	3	4	3	4	3	5	5	5	2	1	1	1	2	1	1	2	2	1	2	3	3	1	1
	609	4	4	4	5	3	3	5	4	3	4	5	5	3	5	5	5	5	5	5	3	5	1	3	1	1	1	4	2	2	2	4	3	3	1	1	2	3	1	3	1	1	2	1	1	1	1	2	2
	610	3	3	4	4	5	3	3	5	3	3	3	4	5	3	3	4	4	4	4	4	3	2	5	5	5	3	4	4	5	4	3	4	5	2	3	2	2	3	2	3	1	3	1	3	3	2	1	3
	611	4	3	4	5	3	5	3	3	4	4	5	5	5	3	3	2	2	3	4	4	5	3	3	3	4	5	5	4	3	5	3	4	3	5	4	3	3	4	3	3	3	5	5	4	3	4	4	4
	612	1	2	3	3	2	3	1	2	3	1	1	1	4	4	4	3	4	5	4	5	4	4	3	5	3	4	3	4	5	5	3	5	4	5	3	3	4	5	5	3	5	3	3	3	5	4	2	5
	613	2	3	1	3	3	1	3	5	4	2	2	3	1	1	1	1	3	3	4	2	2	3	3	3	3	3	3	4	4	3	4	3	3	4	3	3	4	3	4	5	5	3	4	3	4	3	3	4
	614	3	3	3	3	3	2	2	2	1	2	1	2	1	1	3	4	1	1	2	2	4	3	3	4	3	4	3	5	3	3	4	3	4	4	3	3	5	5	3	5	3	5	3	3	3	3	3	5
	615	2	3	1	2	3	3	3	3	3	3	3	1	3	2	2	3	2	2	2	2	2	1	3	4	3	5	3	3	5	5	4	5	3	2	2	1	2	1	2	3	2	2	1	3	1	1	2	1
	616	3	3	2	4	3	2	2	2	3	2	2	3	1	3	1	2	2	1	3	1	2	1	2	2	2	3	2	3	3	2	2	2	4	4	3	1	2	2	1	2	1	3	1	1	1	3	1	2
	617	3	3	1	3	2	3	2	3	3	3	1	2	1	3	1	4	1	2	2	2	2	1	2	2	2	2	2	3	3	2	2	2	2	4	3	3	5	5	3	2	5	5	3	3	3	5	5	5
	618	2	3	3	2	4	3	5	2	1	3	3	1	3	3	2	2	3	1	1	2	3	3	4	5	3	5	5	3	4	3	4	5	3	4	5	4	5	4	5	2	3	4	5	4	5	4	3	3
	619	3	3	3	2	2	1	4	3	3	2	1	2	4	4	4	4	5	5	4	4	5	1	3	3	2	3	2	3	2	3	2	2	2	3	3	5	3	5	3	3	4	4	5	3	2	5	3	3
	620	2	1	1	3	4	2	1	2	4	3	3	1	4	3	4	4	4	5	4	5	5	2	3	3	2	3	3	3	2	2	2	3	3	2	2	4	3	5	2	3	5	5	3	3	3	3	3	5
	621	2	3	3	3	2	3	2	1	2	2	1	2	1	2	2	2	1	2	2	1	1	2	3	3	2	3	2	3	2	3	3	2	3	4	2	5	3	3	3	3	5	3	3	5	5	5	5	3
	622	4	5	4	4	5	3	3	3	4	5	4	5	3	3	4	5	3	4	5	3	5	3	4	3	3	5	3	3	3	2	2	3	4	3	4	5	3	4	3	3	5	3	4	3	3	5	3	4
	623	3	3	5	3	5	4	4	5	5	3	3	5	5	5	5	3	3	4	5	4	4	2	2	3	2	2	2	2	2	2	3	3	2	5	4	4	5	5	4	5	4	4	4	3	3	3	5	3
	624	4	4	4	4	5	4	3	4	5	5	3	4	4	4	4	4	5	4	5	5	5	1	2	2	2	3	2	2	3	3	2	3	3	3	2	1	1	3	2	2	2	3	1	3	3	1	3	1
	625	3	4	4	4	4	5	5	3	4	4	4	4	2	3	2	3	4	1	3	2	3	3	3	3	3	5	3	4	4	3	3	3	3	1	2	1	1	3	1	2	1	1	1	1	3	3	1	3
	626	5	5	4	5	3	4	3	5	5	5	2	4	4	5	4	5	5	3	5	3	3	3	4	4	4	3	3	4	3	5	3	3	5	3	3	2	2	1	2	1	2	1	1	3	3	3	3	1
	627	3	5	3	4	5	5	4	5	3	5	4	4	4	4	5	5	3	3	5	5	5	1	1	1	3	1	1	2	2	1	1	1	1	1	2	1	1	3	2	1	1	1	3	1	3	3	1	1
	628	2	3	2	3	1	2	3	2	3	1	4	3	1	2	2	1	1	1	1	1	1	2	1	2	2	1	2	1	2	1	2	2	1	3	2	1	1	1	2	1	2	1	1	3	1	1	3	3
	629	2	1	2	3	2	1	2	5	1	2	4	3	1	4	1	1	1	1	1	2	2	2	3	4	3	3	4	3	4	2	3	4	3	3	3	2	2	1	1	2	1	1	2	2	1	1	1	1
	630	5	4	3	4	4	5	3	5	5	4	1	4	2	2	4	2	2	2	2	2	2	2	5	5	3	3	5	3	5	3	5	5	4	1	3	2	1	1	1	1	1	1	1	1	3	1	1	1
	631	1	3	2	1	2	3	2	2	2	3	3	3	1	2	2	1	1	1	2	2	2	2	4	4	3	3	4	4	4	4	4	4	4	3	3	2	1	1	2	2	1	2	2	3	3	2	2	3
	632	2	1	2	3	1	3	2	4	2	2	2	3	2	2	2	2	2	2	2	2	2	4	4	3	3	3	5	4	4	3	4	3	3	1	2	2	2	1	1	2	1	2	1	1	1	3	3	1
	633	1	1	2	1	3	3	1	1	3	2	1	2	1	4	3	2	2	2	3	4	2	3	3	4	3	3	4	3	2	3	3	2	3	3	3	2	1	2	3	1	3	2	2	3	1	2	1	1
	634	5	5	5	4	4	5	4	5	5	3	3	4	3	3	3	3	2	2	2	1	1	4	3	4	4	3	5	4	3	3	3	3	3	3	5	3	3	3	4	3	3	5	4	3	4	3	3	3
	635	1	3	1	3	2	2	2	1	1	3	3	3	1	2	2	4	4	2	2	2	2	5	5	5	4	5	4	4	5	4	4	5	4	4	5	3	3	5	4	3	3	4	3	3	3	3	4	3
	636	1	1	2	1	3	1	2	1	1	2	3	2	1	2	1	3	4	3	2	2	2	5	3	3	3	3	5	4	5	4	3	4	4	4	5	4	3	5	3	5	3	5	3	5	5	5	4	4
	637	4	5	5	3	3	3	3	3	5	5	4	3	1	1	3	2	3	2	3	1	3	1	2	2	2	1	1	1	2	2	1	2	2	5	4	3	3	5	3	3	4	5	3	4	3	3	5	4
	638	3	3	4	5	4	5	4	3	5	3	4	4	3	2	2	1	2	1	1	2	2	1	1	1	1	1	2	1	2	1	1	2	1	5	4	4	3	4	4	3	4	4	3	5	5	4	4	4
	639	3	3	3	4	4	4	4	5	3	5	3	3	4	3	4	5	3	5	4	5	4	1	1	1	1	1	1	1	1	1	1	1	1	4	5	5	4	5	3	4	3	5	5	5	4	3	5	3
	640	3	4	5	5	5	3	2	4	5	4	4	4	4	4	4	5	4	4	4	5	5	2	1	3	1	3	1	1	1	2	1	1	2	1	3	1	1	2	2	1	1	3	1	3	1	3	2	3
	641	4	3	4	3	5	5	4	5	4	5	5	5	1	2	2	3	2	1	2	3	2	2	3	3	1	2	1	2	2	1	1	1	1	1	3	1	3	2	2	3	1	3	1	1	3	1	2	3
	642	3	5	5	4	3	4	4	4	3	3	4	3	1	3	3	3	2	2	2	1	2	4	4	4	4	4	4	3	4	4	4	4	4	4	5	5	2	3	5	3	3	4	3	4	4	4	3	3
	643	4	4	5	4	4	4	5	3	5	4	5	5	1	3	1	2	1	1	1	2	1	5	2	3	3	5	3	5	3	3	3	5	5	2	3	3	3	2	1	2	3	1	1	3	1	3	2	1
	644	3	3	4	5	4	4	3	5	3	5	3	4	1	1	1	1	1	1	1	1	1	3	3	3	3	3	3	3	4	3	4	5	4	1	1	1	1	2	1	1	1	1	1	1	1	1	2	1
	645	4	4	4	4	3	4	4	5	3	4	4	4	3	2	3	2	3	3	3	3	3	2	3	3	4	2	2	2	2	3	2	3	2	3	2	2	1	2	1	2	3	3	2	1	1	2	3	1
	646	5	5	3	3	3	5	4	3	5	4	5	4	1	1	1	2	2	2	1	1	1	1	3	3	2	2	1	2	1	3	2	3	2	5	5	4	3	4	3	5	4	4	3	4	5	5	4	5
	647	4	4	5	4	5	5	4	2	4	4	3	3	1	3	2	3	3	3	2	3	3	2	3	3	2	2	1	2	1	3	2	3	2	1	3	1	1	2	2	1	2	1	1	1	1	3	1	3
	648	1	1	1	2	3	1	1	3	1	3	1	3	2	1	2	1	1	1	1	3	3	1	3	2	3	1	2	2	1	2	2	1	3	2	3	2	1	1	3	2	1	3	1	3	3	1	1	3
	649	1	2	2	3	1	3	2	3	3	1	1	2	4	4	5	5	4	5	4	5	5	2	2	2	1	1	3	3	1	1	2	3	2	3	5	3	3	3	5	3	5	4	3	2	5	4	5	4
	650	5	3	5	5	3	5	3	3	5	4	4	5	4	3	3	4	3	4	3	3	3	1	1	2	3	1	2	2	1	2	2	1	3	5	3	2	3	5	4	2	3	5	4	5	3	4	3	5
	651	4	4	3	3	4	3	3	3	4	5	4	4	4	5	5	3	5	5	4	5	4	1	3	1	3	4	2	2	1	1	4	3	1	3	5	5	3	5	5	5	5	3	3	3	4	5	3	3
	652	3	4	5	4	4	4	3	3	3	5	5	4	5	5	3	3	3	3	4	5	3	2	1	1	3	1	4	2	1	2	2	3	3	3	2	4	2	3	4	5	3	5	3	4	3	3	4	3
	653	5	5	3	5	5	3	4	5	5	3	3	3	5	3	3	3	3	5	3	3	4	1	3	4	3	4	2	2	2	2	2	2	3	4	3	5	5	4	3	3	5	3	3	3	4	3	3	3
	MV descriptives
		Mean	Median	Observed min	Observed max	Standard deviation	Excess kurtosis	Skewness	Number of observations used	Cramér-von Mises test statistic	Cramér-von Mises p value
	CPRS1	3.11315	3	1	5	1.16369	-0.529151	-0.0929493	654	5.16631	7.37e-10
	CPRS10	3.53517	4	1	5	1.19036	-0.325697	-0.612457	654	4.42437	7.37e-10
	CPRS11	3.47248	4	1	5	1.20967	-0.651697	-0.46274	654	3.90036	7.37e-10
	CPRS12	3.48777	4	1	5	1.17401	-0.530468	-0.450757	654	3.97529	7.37e-10
	CPRS13	3.41896	3	1	5	1.18425	-0.565951	-0.406854	654	3.90689	7.37e-10
	CPRS14	3.44037	4	1	5	1.19452	-0.572476	-0.441194	654	3.90044	7.37e-10
	CPRS3	3.20948	3	1	5	1.13621	-0.575596	-0.204371	654	4.09117	7.37e-10
	CPRS4	3.5367	3	1	5	1.23322	-0.780489	-0.35426	654	4.71663	7.37e-10
	CPRS6	3.42355	3	1	5	1.21388	-0.642842	-0.324889	654	4.41595	7.37e-10
	CPRS7	3.37003	3	1	5	1.14302	-0.749142	-0.17411	654	3.85689	7.37e-10
	CPRS8	3.51223	4	1	5	1.35874	-0.853328	-0.517057	654	4.4545	7.37e-10
	CPRS9	3.48318	4	1	5	1.18948	-0.477297	-0.552817	654	4.3685	7.37e-10
	CPSD1	2.44037	2	1	5	1.29169	-0.798029	0.586392	654	5.11784	7.37e-10
	CPSD2	2.79969	3	1	5	1.29735	-1.08131	0.203343	654	3.41953	7.37e-10
	CPSD3	2.65596	2	1	5	1.33615	-1.08079	0.326832	654	3.67868	7.37e-10
	CPSD4	2.72783	3	1	5	1.26561	-0.998943	0.236271	654	3.39494	7.37e-10
	CPSD5	2.69878	3	1	5	1.27889	-1.03142	0.282446	654	3.72805	7.37e-10
	CPSD6	2.58563	2	1	5	1.28429	-0.875266	0.417086	654	3.72445	7.37e-10
	CPSD7	2.68502	2	1	5	1.3186	-1.11368	0.289419	654	3.89888	7.37e-10
	CPSD8	2.72477	2	1	5	1.32747	-1.08035	0.317889	654	3.87221	7.37e-10
	CPSD9	2.75688	3	1	5	1.33544	-1.10616	0.288982	654	3.74014	7.37e-10
	EC1	2.90979	3	1	5	1.19484	-0.840897	-0.0573453	654	3.60388	7.37e-10
	EC10	3.08257	3	1	5	0.984235	0.220624	-0.301067	654	8.53266	7.37e-10
	EC11	3.15749	3	1	5	1.01727	0.106596	-0.371704	654	7.35484	7.37e-10
	EC12	3.24618	3	1	5	0.984098	0.183538	-0.480038	654	6.67449	7.37e-10
	EC2	3.11927	3	1	5	1.06709	-0.103085	-0.367745	654	6.87809	7.37e-10
	EC3	3.11162	3	1	5	1.07149	-0.211169	-0.275752	654	6.10009	7.37e-10
	EC4	3.20642	3	1	5	1.02651	-0.0397697	-0.26001	654	6.39027	7.37e-10
	EC5	3.15443	3	1	5	1.07331	-0.382351	-0.236078	654	4.84945	7.37e-10
	EC6	3.07187	3	1	5	1.05623	-0.435435	-0.182793	654	4.79067	7.37e-10
	EC7	3.12232	3	1	5	1.04062	-0.338394	-0.205486	654	5.0837	7.37e-10
	EC8	3.11621	3	1	5	1.09431	-0.523815	-0.133391	654	4.35527	7.37e-10
	EC9	3.20948	3	1	5	1.05383	-0.298015	-0.324039	654	5.04726	7.37e-10
	MIPQ10	3.4052	3	1	5	1.27408	-0.718536	-0.418688	654	3.92435	7.37e-10
	MIPQ11	3.23547	3	1	5	1.17292	-0.605544	-0.237566	654	4.07274	7.37e-10
	MIPQ12	3.20031	3	1	5	1.30088	-0.95885	-0.0956013	654	3.92777	7.37e-10
	MIPQ13	3.29664	3	1	5	1.21689	-0.59985	-0.204887	654	5.77695	7.37e-10
	MIPQ14	3.37462	3	1	5	1.32906	-1.11039	-0.18519	654	4.27364	7.37e-10
	MIPQ16	3.26758	3	1	5	1.19899	-0.719663	-0.190506	654	3.85896	7.37e-10
	MIPQ17	3.14679	3	1	5	1.17694	-0.515806	-0.179554	654	5.30165	7.37e-10
	MIPQ18	3.38838	3	1	5	1.36209	-1.11563	-0.242608	654	4.39685	7.37e-10
	MIPQ19	3.52294	3	1	5	1.23726	-0.634578	-0.404697	654	5.09991	7.37e-10
	MIPQ2	3.17125	3	1	5	1.28792	-0.803891	-0.261574	654	4.38402	7.37e-10
	MIPQ20	3.39602	3	1	5	1.19019	-0.448122	-0.37659	654	4.9197	7.37e-10
	MIPQ21	3.33486	3	1	5	1.19227	-0.474974	-0.337732	654	4.96896	7.37e-10
	MIPQ22	3.48012	3	1	5	1.22863	-0.535234	-0.42504	654	4.95778	7.37e-10
	MIPQ23	3.47706	3	1	5	1.30464	-0.937703	-0.336903	654	4.48379	7.37e-10
	MIPQ24	3.49235	3	1	5	1.28474	-0.621495	-0.486029	654	4.85917	7.37e-10
	MIPQ25	3.52599	4	1	5	1.27494	-0.659893	-0.497447	654	4.34702	7.37e-10
	MIPQ26	3.39755	3	1	5	1.28663	-0.898062	-0.275092	654	4.1542	7.37e-10
	MIPQ27	3.36239	3	1	5	1.31162	-0.725301	-0.434206	654	4.52807	7.37e-10
	MIPQ28	3.44648	3	1	5	1.30842	-0.835279	-0.38581	654	4.32219	7.37e-10
	MIPQ3	3.15902	3	1	5	1.19598	-0.712385	-0.222988	654	3.77163	7.37e-10
	MIPQ6	3.41743	3	1	5	1.17507	-0.377996	-0.464193	654	4.46914	7.37e-10
	MIPQ7	3.35627	3	1	5	1.24517	-0.592089	-0.365434	654	4.88982	7.37e-10
	MIPQ8	3.48318	3	1	5	1.25941	-0.645496	-0.424584	654	4.73294	7.37e-10
	MIPQ9	3.46942	3	1	5	1.25184	-0.555825	-0.462445	654	4.73502	7.37e-10
	PSS2	2.67584	2	1	5	1.11651	-0.951752	0.214843	654	5.02925	7.37e-10
	PSS3	2.79969	3	1	5	1.13248	-1.07818	0.0636084	654	5.1361	7.37e-10
	PSS4	2.50153	2	1	5	1.17927	-0.961951	0.369204	654	5.02505	7.37e-10
	PSS5	2.19572	2	1	5	1.32429	-0.944701	0.682101	654	8.29693	7.37e-10
	PSS6	2.08869	1.5	1	5	1.3068	-0.76217	0.811998	654	10.1534	7.37e-10
	PSS7	2.08104	1	1	5	1.35271	-0.781141	0.844361	654	11.6688	7.37e-10
	Indicator data (standardized)
	Matrix
	Case index	CPRS1	CPRS10	CPRS11	CPRS12	CPRS13	CPRS14	CPRS3	CPRS4	CPRS6	CPRS7	CPRS8	CPRS9	CPSD1	CPSD2	CPSD3	CPSD4	CPSD5	CPSD6	CPSD7	CPSD8	CPSD9	EC1	EC10	EC11	EC12	EC2	EC3	EC4	EC5	EC6	EC7	EC8	EC9	MIPQ10	MIPQ11	MIPQ12	MIPQ13	MIPQ14	MIPQ16	MIPQ17	MIPQ18	MIPQ19	MIPQ2	MIPQ20	MIPQ21	MIPQ22	MIPQ23	MIPQ24
	0	-0.0972338	0.390497	1.26276	0.436311	1.33505	0.468501	-0.184367	1.18657	-0.348919	0.551143	0.358985	0.434493	-0.340923	-0.616406	-0.490934	1.00519	1.01746	1.10129	0.997258	0.207334	-0.566765	0.0755031	-0.0838914	0.828208	0.766004	0.825361	0.829106	0.773084	0.787812	-0.0680393	-0.117549	-0.106193	0.750142	-0.318033	-0.200759	-0.153977	-0.243766	-0.281868	0.610862	-0.124721	0.449032	1.19382	-0.132969	-0.33274	0.557875	1.23705	0.400829	-0.383233
	1	-0.956571	0.390497	0.436087	0.436311	0.490638	1.30566	-0.184367	0.375686	1.29869	0.551143	0.358985	1.2752	-0.340923	-1.38721	-1.23935	-1.36522	-0.546392	-0.455993	-0.519502	-1.29929	-1.31558	0.912436	0.932127	-0.154819	-0.250155	0.825361	-0.104173	-0.201091	0.787812	0.878721	-0.117549	0.807628	-0.19878	1.25173	0.651813	-0.922686	-0.243766	1.22296	1.4449	-0.124721	0.449032	1.19382	-0.132969	0.50746	-0.280861	0.423134	-0.365669	0.395135
	2	-0.956571	0.390497	-0.390582	0.436311	-0.353776	1.30566	0.69575	-0.435201	-0.348919	0.551143	1.09496	1.2752	0.433257	-0.616406	-1.23935	-0.575082	0.235535	0.322648	-1.27788	-0.54598	-0.566765	0.912436	-0.0838914	0.828208	-0.250155	0.825361	-0.104173	-0.201091	0.787812	-0.0680393	0.843414	-0.106193	0.750142	0.466848	0.651813	-0.922686	0.578003	1.22296	-0.223175	0.724942	1.1832	0.38558	0.643475	0.50746	-0.280861	1.23705	-0.365669	1.1735
	3	0.762103	1.23058	0.436087	-0.415473	1.33505	0.468501	-0.184367	0.375686	-0.348919	-1.1986	1.09496	-0.406213	-1.1151	0.925198	1.0059	0.215052	-0.546392	0.322648	-1.27788	-0.54598	-1.31558	0.0755031	0.932127	-0.154819	0.766004	-0.111768	0.829106	0.773084	-0.143886	1.82548	-1.07851	-0.106193	-1.1477	1.25173	0.651813	1.38344	-0.243766	-0.281868	-0.223175	-0.124721	0.449032	1.19382	1.41992	-0.33274	-1.1196	0.423134	1.16733	-0.383233
	4	-0.0972338	0.390497	1.26276	1.2881	0.490638	1.30566	-0.184367	-0.435201	1.29869	1.42602	1.09496	0.434493	-1.1151	-0.616406	0.257483	0.215052	0.235535	0.322648	-0.519502	-0.54598	0.182052	0.0755031	-0.0838914	1.81124	-0.250155	0.825361	0.829106	-0.201091	1.71951	-0.0680393	-0.117549	-0.106193	0.750142	1.25173	-0.200759	-0.153977	0.578003	1.22296	-0.223175	-0.124721	-0.285136	0.38558	-0.132969	1.34766	-0.280861	-0.390777	-0.365669	1.1735
	5	-0.0972338	0.390497	-0.390582	1.2881	-0.353776	-0.368657	-0.184367	-0.435201	1.29869	-0.32373	-0.37699	-0.406213	-1.1151	0.925198	-0.490934	-0.575082	-0.546392	-0.455993	-0.519502	0.207334	-0.566765	-0.761429	-0.0838914	-0.154819	0.766004	-0.111768	-0.104173	-0.201091	-0.143886	-0.0680393	-0.117549	-1.02001	-0.19878	-0.318033	0.651813	1.38344	-0.243766	1.22296	-0.223175	-0.124721	-0.285136	-0.422655	1.41992	-0.33274	-0.280861	0.423134	-1.13217	-0.383233
	6	-0.0972338	1.23058	-1.21725	0.436311	0.490638	-0.368657	-0.184367	1.18657	-0.348919	-0.32373	1.09496	1.2752	-0.340923	-0.616406	-1.23935	-1.36522	-1.32832	-1.23463	-0.519502	-0.54598	-0.566765	-0.761429	0.932127	0.828208	0.766004	-0.111768	0.829106	-0.201091	-0.143886	-0.0680393	-0.117549	-1.02001	0.750142	-0.318033	0.651813	-0.153977	-0.243766	-0.281868	1.4449	0.724942	-0.285136	-0.422655	1.41992	0.50746	-0.280861	0.423134	-0.365669	1.1735
	7	0.762103	0.390497	1.26276	0.436311	0.490638	1.30566	-0.184367	0.375686	-0.348919	0.551143	0.358985	1.2752	-1.1151	-0.616406	-0.490934	0.215052	-0.546392	-0.455993	-0.519502	-0.54598	-0.566765	0.0755031	-0.0838914	-0.154819	-0.250155	-0.111768	-0.104173	-0.201091	-0.143886	-0.0680393	0.843414	0.807628	-0.19878	0.466848	0.651813	-0.153977	-0.243766	1.22296	1.4449	0.724942	1.1832	-0.422655	-0.132969	0.50746	1.39661	0.423134	1.16733	-1.1616
	8	-0.0972338	1.23058	1.26276	-1.26726	1.33505	1.30566	-1.06448	-0.435201	-0.348919	-0.32373	1.09496	1.2752	-1.1151	-0.616406	-0.490934	0.215052	-1.32832	-0.455993	0.997258	1.71396	-1.31558	0.0755031	-0.0838914	0.828208	-0.250155	0.825361	-0.104173	-0.201091	0.787812	-0.0680393	-0.117549	0.807628	0.750142	1.25173	-0.200759	-0.153977	-0.243766	1.22296	1.4449	1.57461	-0.285136	1.19382	-0.132969	0.50746	0.557875	0.423134	-0.365669	1.1735
	9	1.62144	1.23058	0.436087	1.2881	-0.353776	-0.368657	-0.184367	0.375686	1.29869	0.551143	-0.37699	1.2752	-0.340923	-1.38721	-1.23935	-1.36522	0.235535	-0.455993	-1.27788	-0.54598	-0.566765	0.912436	0.932127	0.828208	1.78216	0.825361	0.829106	0.773084	0.787812	0.878721	-0.117549	-0.106193	0.750142	1.25173	-0.200759	-0.153977	-0.243766	-0.281868	0.610862	-0.124721	-0.285136	0.38558	0.643475	0.50746	1.39661	-0.390777	1.16733	1.1735
	10	-0.0972338	0.390497	0.436087	0.436311	-0.353776	0.468501	-0.184367	-0.435201	0.474883	1.42602	1.09496	-0.406213	-1.1151	0.925198	0.257483	1.00519	-0.546392	0.322648	0.238878	-0.54598	-0.566765	0.0755031	0.932127	0.828208	0.766004	-0.111768	0.829106	-0.201091	1.71951	-0.0680393	1.80438	-1.02001	-0.19878	1.25173	-0.200759	-0.153977	0.578003	-0.281868	1.4449	1.57461	1.1832	0.38558	0.643475	-0.33274	1.39661	1.23705	1.16733	0.395135
	11	-0.956571	0.390497	0.436087	-0.415473	1.33505	-0.368657	-0.184367	0.375686	-0.348919	0.551143	-0.37699	-0.406213	-1.1151	0.925198	1.0059	1.00519	1.01746	-0.455993	-0.519502	0.960648	0.930869	0.0755031	-0.0838914	-0.154819	1.78216	0.825361	0.829106	-0.201091	-0.143886	-0.0680393	0.843414	-0.106193	0.750142	1.25173	0.651813	-0.153977	0.578003	1.22296	-0.223175	0.724942	1.1832	-0.422655	0.643475	0.50746	1.39661	-0.390777	0.400829	-1.1616
	12	-0.0972338	-0.449585	-0.390582	0.436311	1.33505	1.30566	0.69575	1.18657	0.474883	-0.32373	1.09496	-0.406213	-1.1151	-1.38721	-1.23935	-1.36522	-1.32832	-1.23463	-1.27788	-1.29929	-1.31558	0.0755031	0.932127	0.828208	0.766004	0.825361	0.829106	-0.201091	-0.143886	0.878721	0.843414	0.807628	0.750142	0.466848	-0.200759	1.38344	-0.243766	-1.03428	-0.223175	-0.124721	-0.285136	0.38558	-0.132969	0.50746	1.39661	-0.390777	1.16733	0.395135
	13	-0.0972338	0.390497	-0.390582	0.436311	-0.353776	0.468501	0.69575	0.375686	-0.348919	-0.32373	0.358985	-0.406213	-0.340923	-1.38721	-1.23935	-1.36522	-0.546392	-1.23463	-1.27788	-0.54598	-1.31558	0.0755031	-0.0838914	0.828208	-0.250155	0.825361	0.829106	-0.201091	-0.143886	-0.0680393	-0.117549	-0.106193	-0.19878	-0.318033	0.651813	-0.153977	-0.243766	0.470546	1.4449	-0.124721	-0.285136	1.19382	0.643475	-0.33274	0.557875	-0.390777	0.400829	-0.383233
	14	-0.0972338	0.390497	1.26276	1.2881	-0.353776	1.30566	-0.184367	1.18657	-0.348919	1.42602	1.09496	1.2752	-0.340923	-0.616406	-0.490934	-0.575082	0.235535	-0.455993	-0.519502	-0.54598	-0.566765	0.912436	0.932127	-0.154819	-0.250155	-0.111768	-0.104173	0.773084	-0.143886	-0.0680393	0.843414	-0.106193	-0.19878	-1.10291	-0.200759	1.38344	-0.243766	-0.281868	-0.223175	-0.124721	-0.285136	1.19382	0.643475	-0.33274	0.557875	-0.390777	1.16733	-0.383233
	15	-0.956571	1.23058	0.436087	-0.415473	1.33505	-0.368657	1.57587	0.375686	1.29869	-0.32373	-0.37699	-0.406213	-1.1151	-0.616406	1.0059	-0.575082	1.01746	-0.455993	-0.519502	0.960648	0.930869	0.0755031	-0.0838914	-0.154819	0.766004	-0.111768	-0.104173	-0.201091	-0.143886	-0.0680393	0.843414	-0.106193	1.69906	0.466848	0.651813	-0.153977	-0.243766	-1.03428	-0.223175	-0.974384	1.1832	-1.23089	0.643475	1.34766	-0.280861	0.423134	-0.365669	0.395135
	16	-1.81591	-2.12975	-1.21725	-2.11904	-0.353776	-2.04297	-1.06448	-2.05698	-1.99652	-2.07348	-1.84894	-0.406213	1.98162	1.696	0.257483	1.79532	0.235535	1.87993	0.238878	1.71396	1.67969	-1.59836	-1.09991	-1.13785	-1.26631	-1.98602	-1.03745	-1.17527	-1.07558	-0.0680393	-0.117549	0.807628	-1.1477	-0.318033	-0.200759	-0.922686	-1.06554	-1.03428	-0.223175	-0.124721	-0.285136	-1.23089	-0.909413	-0.33274	-0.280861	-1.20469	-0.365669	-1.1616
	17	0.762103	-0.449585	1.26276	1.2881	1.33505	1.30566	1.57587	1.18657	0.474883	-0.32373	0.358985	-0.406213	-1.1151	-1.38721	-1.23935	-1.36522	-1.32832	-1.23463	-1.27788	-1.29929	-1.31558	0.0755031	-0.0838914	0.828208	-0.250155	-0.111768	-0.104173	-0.201091	-0.143886	-0.0680393	0.843414	1.72145	-0.19878	0.466848	0.651813	-0.922686	-0.243766	-0.281868	0.610862	-0.124721	1.1832	-0.422655	-0.132969	-0.33274	0.557875	-0.390777	1.16733	1.1735
	18	-0.0972338	0.390497	1.26276	-0.415473	0.490638	-0.368657	0.69575	1.18657	0.474883	-0.32373	0.358985	-0.406213	-1.1151	-1.38721	-1.23935	-1.36522	-1.32832	-1.23463	-1.27788	-1.29929	-1.31558	0.912436	-0.0838914	-0.154819	-0.250155	-0.111768	0.829106	0.773084	0.787812	0.878721	-0.117549	0.807628	-0.19878	0.466848	-0.200759	0.614732	0.578003	0.470546	0.610862	-0.124721	0.449032	-0.422655	0.643475	0.50746	0.557875	-0.390777	1.16733	0.395135
	19	-0.0972338	-0.449585	1.26276	1.2881	-1.19819	0.468501	1.57587	-0.435201	1.29869	1.42602	0.358985	1.2752	1.20744	0.925198	1.0059	1.00519	1.01746	1.10129	-0.519502	0.207334	-0.566765	0.912436	0.932127	0.828208	0.766004	0.825361	0.829106	-0.201091	-1.07558	-0.0680393	-0.117549	0.807628	-0.19878	1.25173	-0.200759	-0.922686	0.578003	-0.281868	0.610862	-0.124721	-0.285136	0.38558	0.643475	0.50746	0.557875	0.423134	-0.365669	0.395135
	20	1.62144	0.390497	0.436087	0.436311	0.490638	0.468501	1.57587	1.18657	1.29869	1.42602	0.358985	0.434493	-0.340923	0.154396	0.257483	-0.575082	0.235535	-0.455993	0.238878	-0.54598	0.182052	0.0755031	-0.0838914	0.828208	0.766004	-0.111768	-0.104173	-0.201091	0.787812	-0.0680393	-0.117549	0.807628	-1.1477	1.25173	0.651813	-0.153977	1.39977	-0.281868	-0.223175	-0.124721	1.1832	-0.422655	1.41992	1.34766	0.557875	0.423134	1.16733	1.1735
	21	-0.0972338	0.390497	-0.390582	1.2881	-0.353776	1.30566	-0.184367	1.18657	-0.348919	0.551143	-0.37699	0.434493	-0.340923	0.925198	-0.490934	1.00519	1.01746	-0.455993	0.997258	-0.54598	-0.566765	0.0755031	-0.0838914	1.81124	-0.250155	0.825361	-0.104173	0.773084	-0.143886	-0.0680393	0.843414	-0.106193	-0.19878	-0.318033	0.651813	1.38344	1.39977	-0.281868	1.4449	0.724942	0.449032	-0.422655	-0.132969	1.34766	0.557875	0.423134	0.400829	1.1735
	22	-0.0972338	1.23058	1.26276	-0.415473	1.33505	-1.20581	0.69575	0.375686	-0.348919	-0.32373	1.09496	0.434493	-0.340923	-0.616406	-0.490934	-1.36522	-1.32832	-1.23463	0.238878	-1.29929	-1.31558	0.0755031	0.932127	-0.154819	0.766004	-0.111768	-0.104173	0.773084	-0.143886	0.878721	-0.117549	0.807628	-0.19878	1.25173	1.50439	0.614732	1.39977	-0.281868	-0.223175	-0.124721	-0.285136	-0.422655	0.643475	1.34766	1.39661	-0.390777	1.16733	1.1735
	23	0.762103	-0.449585	0.436087	0.436311	-0.353776	1.30566	-0.184367	1.18657	1.29869	0.551143	0.358985	0.434493	-1.1151	-1.38721	-1.23935	-1.36522	-1.32832	-1.23463	-1.27788	-1.29929	-1.31558	0.912436	-0.0838914	0.828208	-0.250155	-0.111768	-0.104173	0.773084	-0.143886	0.878721	-0.117549	-0.106193	0.750142	-0.318033	-0.200759	1.38344	0.578003	-0.281868	0.610862	0.724942	-0.285136	-0.422655	-0.132969	-0.33274	0.557875	0.423134	-0.365669	-0.383233
	24	1.62144	-0.449585	0.436087	0.436311	-0.353776	-0.368657	-0.184367	0.375686	1.29869	-0.32373	0.358985	-0.406213	-0.340923	-0.616406	-0.490934	0.215052	-0.546392	-0.455993	-0.519502	-0.54598	-0.566765	0.912436	1.94814	1.81124	1.78216	0.825361	0.829106	1.74726	1.71951	1.82548	1.80438	1.72145	0.750142	1.25173	-0.200759	0.614732	0.578003	-0.281868	0.610862	-0.124721	0.449032	1.19382	1.41992	1.34766	1.39661	-0.390777	1.16733	1.1735
	25	0.762103	1.23058	1.26276	0.436311	0.490638	1.30566	0.69575	0.375686	0.474883	1.42602	1.09496	-0.406213	0.433257	0.154396	-0.490934	-1.36522	-0.546392	-0.455993	-0.519502	-0.54598	-0.566765	0.912436	-0.0838914	1.81124	1.78216	0.825361	0.829106	-0.201091	-0.143886	0.878721	0.843414	1.72145	0.750142	0.466848	-0.200759	-0.153977	0.578003	-0.281868	-0.223175	0.724942	0.449032	-0.422655	0.643475	-0.33274	0.557875	0.423134	1.16733	1.1735
	26	-0.0972338	1.23058	-0.390582	1.2881	-0.353776	1.30566	1.57587	-0.435201	-0.348919	1.42602	-0.37699	-0.406213	-1.1151	-1.38721	-1.23935	-1.36522	-1.32832	-1.23463	-0.519502	0.207334	-0.566765	1.74937	1.94814	-0.154819	1.78216	1.76249	0.829106	-0.201091	-0.143886	-0.0680393	0.843414	1.72145	-0.19878	-0.318033	-0.200759	0.614732	1.39977	0.470546	-0.223175	1.57461	-0.285136	1.19382	-0.132969	1.34766	1.39661	1.23705	-0.365669	1.1735
	27	-0.0972338	-0.449585	-0.390582	-0.415473	1.33505	-0.368657	1.57587	0.375686	1.29869	0.551143	-0.37699	-0.406213	-0.340923	0.925198	1.75432	1.00519	1.01746	-0.455993	0.997258	0.960648	0.930869	1.74937	-0.0838914	-0.154819	0.766004	-0.111768	-0.104173	0.773084	1.71951	-0.0680393	-0.117549	0.807628	1.69906	-1.10291	1.50439	0.614732	1.39977	-1.03428	-0.223175	1.57461	1.1832	-0.422655	1.41992	1.34766	-0.280861	-0.390777	1.16733	1.1735
	28	0.762103	1.23058	1.26276	0.436311	0.490638	-0.368657	-0.184367	1.18657	0.474883	-1.1986	0.358985	0.434493	-0.340923	0.925198	-0.490934	1.00519	0.235535	0.322648	0.997258	-1.29929	-0.566765	0.912436	-0.0838914	-0.154819	0.766004	-0.111768	0.829106	-0.201091	-0.143886	-0.0680393	0.843414	-0.106193	-0.19878	-0.318033	-1.05333	0.614732	1.39977	1.22296	1.4449	1.57461	-0.285136	-0.422655	0.643475	-0.33274	-0.280861	1.23705	-0.365669	0.395135
	29	1.62144	0.390497	0.436087	1.2881	0.490638	0.468501	-1.06448	0.375686	0.474883	0.551143	1.09496	0.434493	-0.340923	-0.616406	1.0059	-0.575082	-0.546392	-0.455993	-0.519502	1.71396	-0.566765	-0.761429	-0.0838914	-0.154819	0.766004	-0.111768	-0.104173	-0.201091	-0.143886	0.878721	0.843414	0.807628	-0.19878	0.466848	0.651813	-0.153977	0.578003	-0.281868	0.610862	-0.974384	-0.285136	0.38558	-0.132969	-0.33274	-0.280861	0.423134	0.400829	-0.383233
	30	-1.81591	-0.449585	-2.04392	-0.415473	-2.04261	-1.20581	-1.9446	-2.05698	-0.348919	-2.07348	-1.84894	-2.08762	1.20744	0.925198	1.75432	1.79532	1.01746	1.10129	0.997258	0.207334	1.67969	-1.59836	-1.09991	-1.13785	-0.250155	-1.98602	-1.03745	-1.17527	-0.143886	-1.0148	-1.07851	-1.02001	-1.1477	-1.88779	-1.9059	-0.922686	-0.243766	-1.7867	-1.89125	-0.974384	-0.285136	-2.03913	-1.68586	-2.01314	-1.1196	-0.390777	-0.365669	-1.93997
	31	-1.81591	-2.12975	-1.21725	-2.11904	-0.353776	-1.20581	-1.9446	-0.435201	-1.99652	-0.32373	-1.84894	-1.24692	1.20744	1.696	1.75432	1.79532	-0.546392	0.322648	0.238878	1.71396	0.930869	-1.59836	-2.11593	-1.13785	-1.26631	-0.111768	-1.03745	-1.17527	-2.00728	-0.0680393	-1.07851	-1.93384	-0.19878	-1.88779	-0.200759	-0.922686	-0.243766	-1.03428	-1.05721	-1.82405	-1.75347	-0.422655	-1.68586	-2.01314	-1.95833	-2.0186	-0.365669	-1.93997
	32	-1.81591	-2.12975	-2.04392	-2.11904	-1.19819	-1.20581	-1.9446	-2.05698	-0.348919	-0.32373	-1.11296	-0.406213	1.98162	1.696	1.0059	1.00519	1.01746	1.10129	0.997258	0.960648	0.930869	-0.761429	-0.0838914	-0.154819	-0.250155	-1.0489	-0.104173	-2.14944	-0.143886	-0.0680393	-1.07851	-0.106193	-1.1477	-1.10291	-1.05333	-0.153977	-0.243766	-1.03428	-0.223175	-1.82405	-0.285136	-1.23089	-0.132969	-0.33274	-0.280861	-1.20469	-1.13217	-1.93997
	33	-0.956571	0.390497	-0.390582	-0.415473	1.33505	0.468501	-0.184367	1.18657	-0.348919	-1.1986	0.358985	0.434493	-0.340923	-0.616406	-0.490934	-0.575082	1.79939	1.87993	-1.27788	-1.29929	-1.31558	0.0755031	-0.0838914	0.828208	0.766004	0.825361	-0.104173	-0.201091	-0.143886	-1.0148	-0.117549	-0.106193	0.750142	0.466848	0.651813	0.614732	-0.243766	-0.281868	1.4449	-0.124721	-0.285136	-0.422655	0.643475	-0.33274	0.557875	-0.390777	-0.365669	1.1735
	34	1.62144	0.390497	1.26276	1.2881	-0.353776	1.30566	0.69575	0.375686	0.474883	0.551143	0.358985	0.434493	-1.1151	-0.616406	1.0059	-1.36522	0.235535	0.322648	-1.27788	-1.29929	-1.31558	0.0755031	-0.0838914	0.828208	0.766004	0.825361	0.829106	1.74726	0.787812	-0.0680393	0.843414	-0.106193	0.750142	1.25173	1.50439	-0.153977	1.39977	-0.281868	1.4449	1.57461	-0.285136	1.19382	0.643475	0.50746	1.39661	-0.390777	1.16733	-0.383233
	35	-0.0972338	1.23058	1.26276	-0.415473	0.490638	-0.368657	-0.184367	-0.435201	-0.348919	0.551143	1.09496	1.2752	-0.340923	-1.38721	-1.23935	-1.36522	-0.546392	-1.23463	-0.519502	-1.29929	-0.566765	-0.761429	0.932127	0.828208	-0.250155	-0.111768	-0.104173	-0.201091	0.787812	-0.0680393	0.843414	-0.106193	0.750142	0.466848	0.651813	1.38344	0.578003	-0.281868	-0.223175	0.724942	-1.0193	-0.422655	0.643475	1.34766	-0.280861	1.23705	-0.365669	1.1735
	36	-0.0972338	1.23058	-0.390582	0.436311	0.490638	0.468501	0.69575	1.18657	-1.17272	-0.32373	0.358985	-0.406213	-1.1151	0.925198	-1.23935	-1.36522	-1.32832	-1.23463	0.997258	-1.29929	-1.31558	0.912436	1.94814	-0.154819	1.78216	0.825361	0.829106	1.74726	1.71951	1.82548	0.843414	1.72145	0.750142	1.25173	-0.200759	0.614732	1.39977	1.22296	0.610862	1.57461	1.1832	0.38558	1.41992	1.34766	-0.280861	1.23705	-0.365669	1.1735
	37	-0.0972338	0.390497	0.436087	1.2881	0.490638	0.468501	0.69575	1.18657	1.29869	1.42602	1.09496	1.2752	-1.1151	0.925198	1.0059	1.00519	-0.546392	0.322648	0.997258	0.960648	0.930869	1.74937	0.932127	-0.154819	-0.250155	-0.111768	0.829106	-0.201091	-0.143886	-0.0680393	-0.117549	0.807628	-0.19878	1.25173	1.50439	0.614732	0.578003	-0.281868	1.4449	1.57461	-0.285136	1.19382	1.41992	0.50746	0.557875	1.23705	1.16733	0.395135
	38	-1.81591	-2.12975	-0.390582	-1.26726	-2.04261	-0.368657	-1.9446	-2.05698	-1.99652	-2.07348	-1.84894	-2.08762	1.98162	1.696	1.0059	1.79532	1.01746	1.87993	0.997258	1.71396	1.67969	-1.59836	-2.11593	-2.12087	-0.250155	-1.98602	-0.104173	-2.14944	-2.00728	-1.0148	-2.03947	-1.02001	-2.09662	-1.10291	-0.200759	-0.153977	-1.8873	-1.03428	-1.89125	-1.82405	-1.75347	-0.422655	-0.132969	-0.33274	-1.95833	-2.0186	-0.365669	-1.93997
	39	-0.0972338	-0.449585	1.26276	0.436311	0.490638	0.468501	-1.06448	0.375686	-1.17272	0.551143	0.358985	1.2752	-0.340923	-1.38721	0.257483	0.215052	0.235535	0.322648	0.238878	0.207334	0.182052	0.912436	1.94814	1.81124	0.766004	1.76249	0.829106	0.773084	1.71951	1.82548	1.80438	0.807628	0.750142	1.25173	0.651813	-0.153977	-0.243766	-0.281868	0.610862	0.724942	-0.285136	1.19382	-0.132969	1.34766	1.39661	1.23705	-0.365669	1.1735
	40	-0.0972338	1.23058	0.436087	-0.415473	-0.353776	1.30566	-0.184367	0.375686	-0.348919	-0.32373	-1.11296	-0.406213	-0.340923	0.925198	1.0059	1.00519	1.01746	1.10129	1.75564	-0.54598	0.930869	-0.761429	-1.09991	-0.154819	-0.250155	-0.111768	-0.104173	0.773084	-0.143886	-1.0148	-0.117549	-1.02001	0.750142	1.25173	-1.05333	-0.153977	-0.243766	-0.281868	-0.223175	-1.82405	-0.285136	0.38558	-0.909413	-0.33274	-0.280861	0.423134	1.16733	0.395135
	41	0.762103	-0.449585	-0.390582	-0.415473	-0.353776	-0.368657	0.69575	1.18657	1.29869	0.551143	-0.37699	-0.406213	-0.340923	0.154396	0.257483	-0.575082	-0.546392	-0.455993	0.238878	0.207334	0.182052	0.912436	0.932127	0.828208	-0.250155	0.825361	-0.104173	0.773084	0.787812	0.878721	-0.117549	0.807628	0.750142	0.466848	1.50439	-0.153977	-0.243766	1.22296	1.4449	0.724942	1.1832	1.19382	0.643475	1.34766	0.557875	1.23705	0.400829	0.395135
	42	0.762103	1.23058	1.26276	-0.415473	0.490638	-0.368657	-1.06448	0.375686	-0.348919	-0.32373	-0.37699	0.434493	-0.340923	0.925198	1.0059	1.00519	-0.546392	-0.455993	-0.519502	-0.54598	-0.566765	0.912436	0.932127	1.81124	0.766004	1.76249	0.829106	-0.201091	0.787812	-0.0680393	0.843414	0.807628	-0.19878	-0.318033	0.651813	1.38344	1.39977	1.22296	0.610862	1.57461	1.1832	0.38558	-0.132969	1.34766	0.557875	0.423134	1.16733	1.1735
	43	1.62144	-0.449585	-0.390582	0.436311	0.490638	0.468501	1.57587	-0.435201	-0.348919	1.42602	-0.37699	0.434493	-0.340923	0.154396	-1.23935	-1.36522	-1.32832	-1.23463	0.997258	-0.54598	-1.31558	0.0755031	0.932127	-0.154819	-0.250155	-0.111768	-0.104173	-0.201091	-0.143886	0.878721	0.843414	0.807628	0.750142	1.25173	0.651813	-0.922686	-0.243766	1.22296	-0.223175	-0.124721	1.1832	0.38558	0.643475	1.34766	-0.280861	0.423134	1.16733	-0.383233
	44	-0.0972338	0.390497	-0.390582	-0.415473	0.490638	0.468501	1.57587	1.18657	-0.348919	0.551143	1.09496	-0.406213	0.433257	-1.38721	-1.23935	-1.36522	-1.32832	-1.23463	-1.27788	-1.29929	-1.31558	1.74937	-0.0838914	1.81124	-0.250155	0.825361	-0.104173	-0.201091	0.787812	1.82548	1.80438	-0.106193	-0.19878	-0.318033	-1.05333	1.38344	-0.243766	1.22296	0.610862	-0.124721	-0.285136	-0.422655	1.41992	1.34766	0.557875	1.23705	1.16733	-0.383233
	45	1.62144	-0.449585	-0.390582	-0.415473	-0.353776	-0.368657	1.57587	-0.435201	-0.348919	-0.32373	-0.37699	-0.406213	-0.340923	0.925198	1.0059	1.00519	1.79939	0.322648	0.238878	0.207334	0.182052	0.912436	0.932127	0.828208	0.766004	0.825361	0.829106	0.773084	0.787812	0.878721	0.843414	0.807628	0.750142	-0.318033	-0.200759	1.38344	-0.243766	1.22296	1.4449	-0.124721	1.1832	1.19382	-0.132969	-0.33274	-0.280861	1.23705	-0.365669	-0.383233
	46	-0.0972338	0.390497	-0.390582	-0.415473	-0.353776	-0.368657	0.69575	1.18657	0.474883	0.551143	-0.37699	0.434493	-0.340923	0.925198	1.0059	-0.575082	-0.546392	-0.455993	0.997258	0.960648	0.930869	-0.761429	-0.0838914	-0.154819	0.766004	-0.111768	0.829106	0.773084	0.787812	0.878721	0.843414	-0.106193	0.750142	0.466848	0.651813	1.38344	0.578003	-0.281868	0.610862	0.724942	0.449032	-0.422655	-0.132969	0.50746	0.557875	0.423134	1.16733	0.395135
	47	1.62144	1.23058	0.436087	0.436311	-0.353776	-0.368657	-1.9446	0.375686	-0.348919	1.42602	-0.37699	-0.406213	-0.340923	-1.38721	-1.23935	-1.36522	-1.32832	-1.23463	-1.27788	-1.29929	-1.31558	-0.761429	-0.0838914	-0.154819	0.766004	-1.0489	-1.03745	0.773084	-0.143886	-1.0148	-0.117549	-1.02001	-0.19878	1.25173	-1.05333	1.38344	1.39977	-0.281868	1.4449	-0.124721	0.449032	1.19382	1.41992	1.34766	-0.280861	-0.390777	-0.365669	-0.383233
	48	-0.0972338	0.390497	0.436087	-0.415473	-0.353776	0.468501	0.69575	0.375686	1.29869	-0.32373	1.09496	0.434493	-0.340923	0.925198	-0.490934	-0.575082	-1.32832	-1.23463	-1.27788	-0.54598	-1.31558	0.912436	-0.0838914	0.828208	0.766004	0.825361	-0.104173	-0.201091	0.787812	0.878721	0.843414	0.807628	0.750142	1.25173	1.50439	-0.153977	-0.243766	1.22296	-0.223175	-0.124721	-0.285136	-0.422655	1.41992	1.34766	-0.280861	-0.390777	1.16733	-0.383233
	49	1.62144	0.390497	0.436087	0.436311	1.33505	0.468501	-0.184367	1.18657	0.474883	-1.1986	1.09496	-0.406213	-0.340923	0.154396	-0.490934	1.00519	1.01746	0.322648	-0.519502	0.960648	0.182052	1.74937	-0.0838914	0.828208	0.766004	-0.111768	-0.104173	0.773084	1.71951	-0.0680393	-0.117549	-0.106193	-0.19878	1.25173	1.50439	1.38344	1.39977	-0.281868	-0.223175	1.57461	-0.285136	1.19382	1.41992	1.34766	-0.280861	1.23705	-1.13217	1.1735
	50	-0.0972338	0.390497	1.26276	0.436311	0.490638	-0.368657	0.69575	0.375686	-0.348919	-0.32373	-0.37699	-0.406213	-0.340923	-0.616406	-1.23935	-0.575082	-0.546392	-0.455993	-1.27788	-0.54598	-0.566765	0.912436	-0.0838914	0.828208	0.766004	-0.111768	-0.104173	0.773084	0.787812	-0.0680393	0.843414	-1.02001	-0.19878	0.466848	0.651813	-0.153977	1.39977	1.22296	0.610862	-0.124721	-0.285136	1.19382	1.41992	-0.33274	0.557875	0.423134	1.16733	1.1735
	51	-0.0972338	-0.449585	-0.390582	-0.415473	0.490638	-1.20581	1.57587	1.18657	-0.348919	0.551143	-0.37699	0.434493	-0.340923	-0.616406	-1.23935	-1.36522	-1.32832	-1.23463	-1.27788	-1.29929	-1.31558	0.912436	-0.0838914	0.828208	-0.250155	-0.111768	0.829106	-0.201091	0.787812	-0.0680393	0.843414	-0.106193	0.750142	0.466848	0.651813	1.38344	-0.243766	0.470546	1.4449	-0.124721	-0.285136	1.19382	0.643475	0.50746	1.39661	0.423134	1.16733	0.395135
	52	-0.0972338	-0.449585	1.26276	-0.415473	-0.353776	1.30566	-0.184367	-0.435201	0.474883	-0.32373	1.09496	1.2752	-1.1151	0.925198	0.257483	1.00519	0.235535	-0.455993	0.238878	-0.54598	-0.566765	0.0755031	-0.0838914	0.828208	-0.250155	-0.111768	0.829106	-0.201091	0.787812	-0.0680393	0.843414	-0.106193	0.750142	-0.318033	0.651813	1.38344	0.578003	-0.281868	0.610862	-0.124721	1.1832	-0.422655	1.41992	0.50746	1.39661	0.423134	1.16733	0.395135
	53	0.762103	-1.28967	1.26276	1.2881	1.33505	-1.20581	0.69575	0.375686	0.474883	0.551143	-1.11296	0.434493	-0.340923	-1.38721	-1.23935	-0.575082	1.01746	1.10129	-1.27788	-1.29929	-1.31558	0.912436	0.932127	0.828208	0.766004	0.825361	1.76239	0.773084	1.71951	1.82548	0.843414	0.807628	0.750142	0.466848	1.50439	-0.153977	1.39977	-1.03428	-0.223175	0.724942	-0.285136	1.19382	0.643475	1.34766	0.557875	1.23705	-0.365669	1.1735
	54	1.62144	0.390497	0.436087	0.436311	-0.353776	1.30566	-0.184367	1.18657	1.29869	-0.32373	-0.37699	-0.406213	-1.1151	-0.616406	-0.490934	-0.575082	-0.546392	0.322648	-0.519502	-0.54598	0.930869	0.912436	0.932127	0.828208	-0.250155	1.76249	0.829106	1.74726	-0.143886	1.82548	-1.07851	0.807628	-0.19878	0.466848	1.50439	-0.153977	1.39977	-0.281868	-0.223175	-0.124721	1.1832	1.19382	1.41992	1.34766	1.39661	1.23705	1.16733	1.1735
	55	1.62144	-0.449585	0.436087	0.436311	1.33505	0.468501	-0.184367	0.375686	0.474883	1.42602	-0.37699	0.434493	0.433257	0.154396	0.257483	0.215052	0.235535	0.322648	0.238878	0.207334	0.182052	0.912436	-0.0838914	0.828208	-0.250155	1.76249	1.76239	-0.201091	0.787812	1.82548	0.843414	1.72145	0.750142	1.25173	0.651813	1.38344	1.39977	-1.03428	0.610862	1.57461	0.449032	1.19382	1.41992	0.50746	1.39661	0.423134	1.16733	0.395135
	56	-0.0972338	0.390497	0.436087	0.436311	0.490638	0.468501	-0.184367	1.18657	-0.348919	-1.1986	-0.37699	0.434493	0.433257	0.154396	0.257483	0.215052	0.235535	-0.455993	0.997258	0.207334	-0.566765	0.0755031	-0.0838914	-0.154819	-0.250155	-0.111768	-0.104173	0.773084	0.787812	-0.0680393	-0.117549	-0.106193	-0.19878	-0.318033	-0.200759	-0.153977	-0.243766	-0.281868	0.610862	0.724942	0.449032	-0.422655	-0.132969	0.50746	0.557875	0.423134	0.400829	0.395135
	57	-0.0972338	-0.449585	1.26276	-1.26726	-1.19819	1.30566	-0.184367	0.375686	1.29869	0.551143	-0.37699	-1.24692	-1.1151	0.925198	1.0059	1.00519	1.01746	1.10129	-0.519502	0.960648	0.930869	0.912436	0.932127	-0.154819	-0.250155	-0.111768	0.829106	-0.201091	-0.143886	-0.0680393	0.843414	0.807628	-0.19878	1.25173	1.50439	-0.153977	0.578003	-0.281868	-0.223175	0.724942	-0.285136	1.19382	1.41992	-0.33274	0.557875	-0.390777	0.400829	0.395135
	58	0.762103	1.23058	-1.21725	-0.415473	1.33505	-0.368657	0.69575	1.18657	0.474883	-0.32373	-0.37699	0.434493	-1.1151	-1.38721	-1.23935	-0.575082	-0.546392	-0.455993	-0.519502	-0.54598	-0.566765	-0.761429	-0.0838914	-0.154819	-0.250155	-0.111768	0.829106	0.773084	-0.143886	0.878721	-0.117549	-0.106193	0.750142	1.25173	-0.200759	1.38344	-1.06554	1.22296	-0.223175	0.724942	1.1832	-0.422655	1.41992	0.50746	-0.280861	-1.20469	-0.365669	0.395135
	59	-0.0972338	-0.449585	-0.390582	0.436311	0.490638	0.468501	0.69575	0.375686	1.29869	-0.32373	0.358985	-0.406213	0.433257	-0.616406	-1.23935	1.00519	-0.546392	0.322648	-0.519502	0.207334	0.930869	0.912436	0.932127	0.828208	-0.250155	0.825361	0.829106	0.773084	-0.143886	-0.0680393	0.843414	-0.106193	0.750142	1.25173	1.50439	1.38344	1.39977	1.22296	1.4449	1.57461	1.1832	1.19382	0.643475	1.34766	1.39661	1.23705	-0.365669	1.1735
	60	-0.0972338	-0.449585	0.436087	-0.415473	-0.353776	0.468501	-0.184367	1.18657	0.474883	-0.32373	-0.37699	-0.406213	-0.340923	1.696	1.75432	1.00519	0.235535	-1.23463	0.997258	0.207334	0.930869	0.0755031	0.932127	-0.154819	0.766004	-0.111768	-0.104173	0.773084	0.787812	0.878721	-0.117549	0.807628	-0.19878	-0.318033	-0.200759	-0.153977	-0.243766	1.22296	0.610862	-0.124721	1.1832	-0.422655	-0.132969	1.34766	0.557875	-0.390777	1.16733	0.395135
	61	-0.0972338	-0.449585	-0.390582	-0.415473	-0.353776	-0.368657	1.57587	-0.435201	-0.348919	-0.32373	-0.37699	-0.406213	0.433257	0.925198	-0.490934	-0.575082	1.01746	0.322648	-1.27788	0.207334	0.182052	0.0755031	-0.0838914	-0.154819	-0.250155	-0.111768	-0.104173	-0.201091	-0.143886	-0.0680393	-0.117549	-0.106193	-0.19878	1.25173	1.50439	-0.153977	1.39977	-0.281868	-0.223175	1.57461	1.1832	1.19382	1.41992	1.34766	0.557875	1.23705	1.16733	1.1735
	62	-0.0972338	0.390497	0.436087	-1.26726	0.490638	0.468501	0.69575	1.18657	1.29869	0.551143	0.358985	0.434493	-0.340923	-1.38721	-1.23935	-1.36522	-1.32832	-1.23463	-0.519502	-1.29929	-1.31558	1.74937	0.932127	1.81124	0.766004	0.825361	0.829106	-0.201091	1.71951	0.878721	1.80438	0.807628	1.69906	1.25173	-0.200759	-0.153977	1.39977	-0.281868	-0.223175	-0.124721	1.1832	1.19382	1.41992	1.34766	1.39661	1.23705	1.16733	1.1735
	63	0.762103	1.23058	-1.21725	-1.26726	-1.19819	-1.20581	-0.184367	-0.435201	1.29869	0.551143	-0.37699	-1.24692	-0.340923	-1.38721	-1.23935	-0.575082	1.79939	-0.455993	-1.27788	-1.29929	-1.31558	0.0755031	0.932127	0.828208	0.766004	-0.111768	0.829106	0.773084	0.787812	0.878721	-0.117549	0.807628	-0.19878	1.25173	-0.200759	-0.922686	1.39977	1.22296	0.610862	-0.124721	1.1832	1.19382	1.41992	1.34766	1.39661	1.23705	1.16733	1.1735
	64	-0.0972338	1.23058	-1.21725	-0.415473	-1.19819	1.30566	0.69575	1.18657	0.474883	0.551143	0.358985	-0.406213	1.20744	0.925198	-0.490934	-0.575082	1.01746	0.322648	1.75564	0.207334	0.182052	0.0755031	0.932127	1.81124	0.766004	0.825361	1.76239	0.773084	-0.143886	0.878721	1.80438	0.807628	-0.19878	1.25173	0.651813	0.614732	1.39977	0.470546	0.610862	-0.124721	-0.285136	0.38558	0.643475	0.50746	1.39661	0.423134	-0.365669	0.395135
	65	1.62144	0.390497	1.26276	1.2881	1.33505	1.30566	1.57587	0.375686	0.474883	0.551143	0.358985	0.434493	-0.340923	0.925198	1.0059	0.215052	-0.546392	-0.455993	0.997258	-0.54598	-1.31558	1.74937	0.932127	0.828208	0.766004	1.76249	1.76239	1.74726	0.787812	0.878721	0.843414	-0.106193	-0.19878	1.25173	1.50439	1.38344	1.39977	-0.281868	-0.223175	1.57461	1.1832	1.19382	-0.132969	1.34766	1.39661	1.23705	1.16733	1.1735
	66	-0.0972338	1.23058	1.26276	1.2881	-0.353776	-0.368657	0.69575	1.18657	1.29869	0.551143	1.09496	0.434493	-0.340923	-0.616406	-0.490934	-1.36522	-1.32832	-1.23463	-1.27788	-0.54598	-0.566765	1.74937	-0.0838914	1.81124	0.766004	1.76249	-0.104173	-0.201091	1.71951	0.878721	-0.117549	1.72145	0.750142	-0.318033	0.651813	0.614732	1.39977	-0.281868	1.4449	1.57461	1.1832	1.19382	-0.132969	1.34766	1.39661	1.23705	-0.365669	-0.383233
	67	-0.0972338	-0.449585	1.26276	1.2881	1.33505	0.468501	1.57587	-0.435201	1.29869	-1.1986	1.09496	0.434493	0.433257	-0.616406	-1.23935	-1.36522	-1.32832	-0.455993	-0.519502	-1.29929	-1.31558	-0.761429	1.94814	1.81124	0.766004	-0.111768	-0.104173	0.773084	-1.07558	-0.0680393	-0.117549	0.807628	1.69906	-0.318033	-1.05333	-0.153977	-0.243766	1.22296	-0.223175	-0.974384	0.449032	1.19382	-0.132969	1.34766	-0.280861	1.23705	-0.365669	-0.383233
	68	-0.0972338	-0.449585	-0.390582	-0.415473	-0.353776	-0.368657	-0.184367	-0.435201	-0.348919	-0.32373	-0.37699	-0.406213	0.433257	0.154396	1.0059	0.215052	0.235535	0.322648	-0.519502	0.207334	-0.566765	0.0755031	-0.0838914	-0.154819	-0.250155	-0.111768	-0.104173	-0.201091	-0.143886	-0.0680393	-0.117549	-0.106193	-0.19878	1.25173	1.50439	-0.153977	1.39977	-0.281868	-0.223175	1.57461	-1.0193	1.19382	-0.132969	1.34766	-0.280861	-0.390777	-0.365669	1.1735
	69	-0.0972338	0.390497	-0.390582	0.436311	-0.353776	0.468501	-0.184367	0.375686	1.29869	-1.1986	-0.37699	0.434493	-0.340923	0.154396	1.0059	0.215052	0.235535	-0.455993	-0.519502	0.960648	-0.566765	0.0755031	-0.0838914	-0.154819	-0.250155	-0.111768	-0.104173	-0.201091	-0.143886	-0.0680393	-0.117549	-0.106193	-0.19878	-0.318033	-0.200759	-0.153977	-0.243766	-0.281868	0.610862	-0.124721	-0.285136	-0.422655	1.41992	1.34766	0.557875	-0.390777	-0.365669	-0.383233
	70	-0.0972338	-0.449585	-0.390582	0.436311	-0.353776	0.468501	-0.184367	0.375686	-0.348919	-2.07348	-0.37699	-0.406213	-1.1151	-0.616406	-0.490934	-0.575082	-0.546392	-1.23463	-1.27788	-1.29929	-1.31558	0.0755031	-0.0838914	-0.154819	-0.250155	-0.111768	-0.104173	-0.201091	-0.143886	-1.0148	-0.117549	-0.106193	-1.1477	1.25173	-0.200759	-0.153977	-0.243766	-0.281868	0.610862	0.724942	-0.285136	0.38558	-0.132969	-0.33274	0.557875	-1.20469	0.400829	0.395135
	71	-0.0972338	0.390497	1.26276	-0.415473	0.490638	0.468501	-0.184367	0.375686	1.29869	-0.32373	-0.37699	0.434493	-0.340923	0.154396	-1.23935	-1.36522	-1.32832	-1.23463	0.238878	-1.29929	-1.31558	0.0755031	0.932127	0.828208	-0.250155	-0.111768	-0.104173	-0.201091	-0.143886	-1.0148	-1.07851	-1.02001	0.750142	-1.10291	-0.200759	-0.153977	1.39977	-0.281868	-0.223175	-0.124721	-0.285136	-0.422655	1.41992	-0.33274	-0.280861	-0.390777	-0.365669	-0.383233
	72	-0.956571	1.23058	-0.390582	1.2881	-0.353776	-0.368657	0.69575	-0.435201	-0.348919	-1.1986	-0.37699	-0.406213	-1.1151	0.925198	-0.490934	-0.575082	1.01746	1.10129	-0.519502	-0.54598	-0.566765	-0.761429	-0.0838914	-0.154819	-0.250155	-0.111768	-0.104173	-0.201091	-1.07558	-1.0148	-0.117549	-0.106193	-0.19878	-0.318033	1.50439	0.614732	0.578003	0.470546	-0.223175	-0.124721	-0.285136	0.38558	-0.132969	0.50746	-0.280861	-0.390777	-1.13217	0.395135
	73	-0.0972338	0.390497	0.436087	-0.415473	-0.353776	0.468501	1.57587	-0.435201	-0.348919	-0.32373	-0.37699	-0.406213	-0.340923	0.925198	-0.490934	-1.36522	-1.32832	-0.455993	0.997258	0.960648	-0.566765	0.0755031	0.932127	0.828208	0.766004	0.825361	0.829106	0.773084	-1.07558	-1.0148	-0.117549	-0.106193	0.750142	-0.318033	-0.200759	-0.153977	0.578003	-1.03428	1.4449	-0.974384	0.449032	1.19382	-0.132969	-0.33274	1.39661	0.423134	-0.365669	-0.383233
	74	0.762103	-0.449585	0.436087	0.436311	-1.19819	0.468501	0.69575	0.375686	1.29869	0.551143	0.358985	-0.406213	-1.1151	-0.616406	-1.23935	-0.575082	-1.32832	-1.23463	-1.27788	0.960648	-0.566765	1.74937	1.94814	0.828208	1.78216	1.76249	1.76239	0.773084	1.71951	0.878721	1.80438	0.807628	0.750142	-1.10291	0.651813	0.614732	0.578003	1.22296	-1.05721	-0.124721	-1.0193	0.38558	-0.132969	-0.33274	0.557875	0.423134	-0.365669	0.395135
	75	0.762103	-0.449585	0.436087	0.436311	0.490638	0.468501	0.69575	1.18657	-1.17272	0.551143	0.358985	0.434493	-0.340923	-0.616406	-0.490934	0.215052	-1.32832	-1.23463	-1.27788	1.71396	-1.31558	0.912436	-0.0838914	0.828208	-0.250155	0.825361	0.829106	-0.201091	-0.143886	-0.0680393	0.843414	0.807628	0.750142	1.25173	-0.200759	1.38344	0.578003	-0.281868	-0.223175	0.724942	1.1832	0.38558	0.643475	0.50746	0.557875	0.423134	1.16733	0.395135
	76	-0.0972338	-0.449585	0.436087	1.2881	1.33505	-0.368657	1.57587	0.375686	1.29869	-0.32373	-0.37699	-0.406213	-0.340923	-1.38721	-1.23935	-0.575082	-0.546392	-1.23463	0.997258	-1.29929	0.930869	0.0755031	-0.0838914	0.828208	-0.250155	-0.111768	0.829106	0.773084	-0.143886	-0.0680393	-0.117549	-1.02001	0.750142	-0.318033	-0.200759	-0.153977	1.39977	1.22296	0.610862	-0.974384	-0.285136	-0.422655	0.643475	1.34766	-0.280861	1.23705	1.16733	0.395135
	77	-0.0972338	0.390497	-0.390582	1.2881	0.490638	-1.20581	0.69575	-0.435201	-0.348919	-0.32373	0.358985	1.2752	-0.340923	-0.616406	-1.23935	-1.36522	-1.32832	-1.23463	-1.27788	0.960648	-0.566765	0.0755031	-0.0838914	-0.154819	0.766004	-0.111768	-0.104173	0.773084	-0.143886	-0.0680393	-0.117549	-1.02001	-0.19878	0.466848	0.651813	0.614732	1.39977	0.470546	1.4449	0.724942	-0.285136	0.38558	0.643475	0.50746	1.39661	0.423134	-0.365669	0.395135
	78	-0.0972338	-0.449585	0.436087	-0.415473	1.33505	1.30566	-0.184367	-0.435201	-0.348919	-0.32373	-0.37699	-0.406213	-0.340923	-0.616406	-0.490934	-0.575082	-0.546392	-0.455993	-0.519502	-0.54598	-0.566765	0.0755031	0.932127	0.828208	0.766004	-0.111768	-0.104173	-0.201091	0.787812	-0.0680393	-0.117549	0.807628	-0.19878	-0.318033	-0.200759	-0.153977	-0.243766	-0.281868	-0.223175	-0.124721	1.1832	1.19382	1.41992	-0.33274	1.39661	-0.390777	-0.365669	-0.383233
	79	-0.0972338	1.23058	-0.390582	1.2881	-0.353776	-0.368657	1.57587	1.18657	-0.348919	0.551143	1.09496	0.434493	0.433257	0.925198	-0.490934	0.215052	-0.546392	0.322648	-0.519502	-0.54598	0.182052	-0.761429	-0.0838914	-0.154819	-0.250155	-0.111768	-0.104173	-0.201091	0.787812	-1.0148	-0.117549	-0.106193	-0.19878	-0.318033	1.50439	-0.153977	-0.243766	-0.281868	1.4449	1.57461	-0.285136	1.19382	-0.132969	-0.33274	-0.280861	-0.390777	-0.365669	-0.383233
	80	0.762103	0.390497	0.436087	-0.415473	1.33505	-0.368657	-0.184367	0.375686	1.29869	-0.32373	-0.37699	1.2752	-0.340923	-0.616406	1.0059	-0.575082	-1.32832	-1.23463	-0.519502	0.960648	-1.31558	0.0755031	1.94814	-0.154819	1.78216	-0.111768	0.829106	0.773084	-0.143886	1.82548	0.843414	1.72145	-0.19878	1.25173	-0.200759	-0.153977	-0.243766	1.22296	-1.05721	-0.124721	1.1832	-0.422655	1.41992	-0.33274	0.557875	-0.390777	0.400829	0.395135
	81	-0.0972338	-0.449585	-0.390582	1.2881	-0.353776	-0.368657	-0.184367	-0.435201	1.29869	-0.32373	-0.37699	-0.406213	-1.1151	-0.616406	-0.490934	1.00519	-0.546392	0.322648	0.238878	-0.54598	0.182052	-0.761429	-0.0838914	-0.154819	-0.250155	-0.111768	-0.104173	-0.201091	-1.07558	-0.0680393	-0.117549	-0.106193	-0.19878	-0.318033	-0.200759	-0.153977	-0.243766	-0.281868	-0.223175	-0.974384	1.1832	1.19382	-0.132969	-0.33274	1.39661	-0.390777	1.16733	1.1735
	82	-0.0972338	0.390497	-0.390582	0.436311	0.490638	0.468501	0.69575	0.375686	-0.348919	-0.32373	1.09496	0.434493	-1.1151	0.925198	-0.490934	-0.575082	-0.546392	-0.455993	-0.519502	-0.54598	-0.566765	0.0755031	0.932127	0.828208	-0.250155	-0.111768	-0.104173	-0.201091	0.787812	0.878721	-0.117549	-0.106193	-0.19878	-1.10291	1.50439	-0.153977	1.39977	1.22296	0.610862	1.57461	1.1832	-0.422655	1.41992	0.50746	0.557875	0.423134	0.400829	1.1735
	83	-0.0972338	0.390497	1.26276	0.436311	0.490638	0.468501	-0.184367	-0.435201	1.29869	-0.32373	-0.37699	1.2752	-1.1151	-1.38721	-1.23935	-1.36522	0.235535	-1.23463	-1.27788	-0.54598	-0.566765	0.912436	0.932127	-0.154819	0.766004	0.825361	1.76239	0.773084	-0.143886	0.878721	-0.117549	0.807628	-0.19878	1.25173	1.50439	0.614732	1.39977	1.22296	0.610862	0.724942	1.1832	1.19382	1.41992	0.50746	1.39661	1.23705	1.16733	0.395135
	84	1.62144	-0.449585	-0.390582	-0.415473	-0.353776	1.30566	1.57587	0.375686	-0.348919	-0.32373	1.09496	-0.406213	-0.340923	-1.38721	-1.23935	-1.36522	-1.32832	-1.23463	-1.27788	-1.29929	-1.31558	0.0755031	-0.0838914	-0.154819	0.766004	-0.111768	-0.104173	-0.201091	0.787812	-0.0680393	-2.03947	-0.106193	-0.19878	0.466848	-0.200759	-1.6914	1.39977	0.470546	0.610862	0.724942	1.1832	0.38558	0.643475	-0.33274	0.557875	0.423134	0.400829	1.1735
	85	0.762103	0.390497	-0.390582	1.2881	0.490638	-0.368657	0.69575	0.375686	0.474883	0.551143	-1.11296	0.434493	-1.1151	-1.38721	-1.23935	-1.36522	-1.32832	-1.23463	-1.27788	-1.29929	-1.31558	0.0755031	-0.0838914	0.828208	0.766004	-0.111768	-0.104173	-0.201091	0.787812	-0.0680393	-0.117549	-0.106193	-0.19878	0.466848	-1.05333	-0.153977	0.578003	1.22296	0.610862	0.724942	-0.285136	-0.422655	-0.132969	1.34766	-0.280861	1.23705	-0.365669	1.1735
	86	-0.0972338	-0.449585	1.26276	0.436311	1.33505	-0.368657	-0.184367	-0.435201	1.29869	1.42602	1.09496	-0.406213	-0.340923	-1.38721	-1.23935	-1.36522	-1.32832	-1.23463	-1.27788	-1.29929	-1.31558	0.0755031	-0.0838914	-0.154819	-0.250155	-0.111768	-0.104173	-0.201091	-0.143886	-0.0680393	-0.117549	-0.106193	-0.19878	-0.318033	-0.200759	-0.153977	-0.243766	-0.281868	0.610862	-0.124721	0.449032	-0.422655	-0.132969	-0.33274	-0.280861	-0.390777	0.400829	0.395135
	87	1.62144	1.23058	0.436087	-0.415473	1.33505	0.468501	1.57587	1.18657	-0.348919	1.42602	1.09496	0.434493	-1.1151	-0.616406	-1.23935	-1.36522	-0.546392	-0.455993	-0.519502	-0.54598	-1.31558	0.912436	1.94814	-0.154819	0.766004	0.825361	0.829106	0.773084	1.71951	1.82548	1.80438	-0.106193	-0.19878	0.466848	-0.200759	1.38344	-0.243766	-0.281868	0.610862	-0.124721	1.1832	-0.422655	1.41992	-0.33274	1.39661	-0.390777	-0.365669	-0.383233
	88	-1.81591	-1.28967	-2.04392	-2.11904	-2.04261	-1.20581	-1.06448	-2.05698	-1.99652	-1.1986	-1.11296	-0.406213	1.98162	1.696	1.75432	1.00519	1.01746	1.10129	1.75564	1.71396	1.67969	-1.59836	-2.11593	-2.12087	-2.28247	-1.98602	-0.104173	-2.14944	-2.00728	-1.96156	-0.117549	-0.106193	-2.09662	-1.88779	-1.9059	-0.922686	-0.243766	-1.03428	-1.89125	-1.82405	-1.75347	-0.422655	-1.68586	-0.33274	-1.95833	-0.390777	-1.89866	-0.383233
	89	-0.956571	0.390497	-0.390582	-0.415473	-0.353776	-1.20581	0.69575	1.18657	-0.348919	0.551143	0.358985	1.2752	-1.1151	-0.616406	-1.23935	0.215052	0.235535	-1.23463	-0.519502	0.207334	-0.566765	-0.761429	-0.0838914	-0.154819	-0.250155	0.825361	-0.104173	-0.201091	-0.143886	-0.0680393	-0.117549	-0.106193	-1.1477	0.466848	0.651813	-0.153977	1.39977	0.470546	-0.223175	-0.124721	1.1832	1.19382	1.41992	0.50746	0.557875	0.423134	1.16733	1.1735
	90	-0.0972338	0.390497	0.436087	-0.415473	0.490638	0.468501	-0.184367	-0.435201	1.29869	-1.1986	-0.37699	0.434493	-1.1151	-1.38721	-1.23935	-1.36522	-1.32832	-1.23463	-1.27788	-1.29929	-1.31558	-0.761429	0.932127	-0.154819	-0.250155	-0.111768	-0.104173	0.773084	-0.143886	-0.0680393	0.843414	-0.106193	0.750142	0.466848	0.651813	-0.153977	1.39977	-0.281868	-0.223175	0.724942	1.1832	-0.422655	-0.132969	-1.17294	-0.280861	1.23705	-0.365669	1.1735
	91	-0.0972338	0.390497	-0.390582	-0.415473	-0.353776	0.468501	-0.184367	0.375686	-0.348919	0.551143	1.09496	-0.406213	0.433257	0.925198	1.0059	-0.575082	-0.546392	1.10129	-0.519502	0.960648	-0.566765	1.74937	-0.0838914	0.828208	-0.250155	0.825361	-0.104173	0.773084	0.787812	-0.0680393	-1.07851	0.807628	-0.19878	-0.318033	-1.05333	-0.153977	-0.243766	-1.03428	-0.223175	1.57461	1.1832	-0.422655	1.41992	-0.33274	-0.280861	1.23705	-0.365669	1.1735
	92	0.762103	0.390497	1.26276	0.436311	0.490638	0.468501	0.69575	0.375686	1.29869	-0.32373	1.09496	0.434493	-1.1151	-0.616406	-0.490934	0.215052	-0.546392	0.322648	-0.519502	0.207334	0.182052	-0.761429	-0.0838914	-0.154819	-0.250155	-0.111768	-0.104173	-0.201091	-1.07558	-1.0148	-0.117549	-1.02001	-0.19878	-0.318033	1.50439	0.614732	1.39977	1.22296	-0.223175	0.724942	-0.285136	1.19382	-0.132969	1.34766	0.557875	1.23705	-1.13217	1.1735
	93	-0.956571	-0.449585	-0.390582	-0.415473	-0.353776	0.468501	-1.06448	-0.435201	-0.348919	-0.32373	-0.37699	-0.406213	-0.340923	-0.616406	-0.490934	-1.36522	-1.32832	-1.23463	-1.27788	-1.29929	-1.31558	-0.761429	-0.0838914	-0.154819	-0.250155	-1.0489	-0.104173	-0.201091	-0.143886	-0.0680393	-0.117549	0.807628	0.750142	-0.318033	-0.200759	0.614732	-0.243766	1.22296	0.610862	0.724942	-0.285136	1.19382	-0.132969	-0.33274	-0.280861	-0.390777	0.400829	-0.383233
	94	-0.0972338	-0.449585	0.436087	-0.415473	0.490638	-1.20581	1.57587	-0.435201	0.474883	0.551143	-0.37699	-0.406213	-0.340923	-0.616406	-0.490934	-0.575082	-0.546392	-0.455993	-0.519502	-0.54598	-0.566765	0.0755031	-0.0838914	-0.154819	-0.250155	-0.111768	-0.104173	-0.201091	-0.143886	-0.0680393	-1.07851	-1.02001	-0.19878	-1.10291	-0.200759	1.38344	1.39977	1.22296	0.610862	-0.124721	1.1832	1.19382	-0.132969	1.34766	0.557875	0.423134	1.16733	0.395135
	95	-0.0972338	0.390497	-0.390582	0.436311	0.490638	0.468501	0.69575	-0.435201	-0.348919	0.551143	0.358985	0.434493	0.433257	-0.616406	-0.490934	0.215052	1.01746	1.10129	0.238878	0.207334	0.182052	0.0755031	-0.0838914	-0.154819	0.766004	0.825361	1.76239	0.773084	-0.143886	-0.0680393	0.843414	-0.106193	1.69906	0.466848	0.651813	0.614732	-0.243766	0.470546	0.610862	-0.974384	-0.285136	0.38558	-0.132969	1.34766	0.557875	-0.390777	-0.365669	-0.383233
	96	0.762103	-0.449585	-0.390582	-0.415473	0.490638	-0.368657	0.69575	0.375686	1.29869	-0.32373	-0.37699	0.434493	-1.1151	0.154396	-0.490934	-0.575082	-0.546392	0.322648	1.75564	-0.54598	0.930869	0.0755031	-0.0838914	-0.154819	-0.250155	-0.111768	-0.104173	-0.201091	-1.07558	-1.0148	-0.117549	-0.106193	-0.19878	-0.318033	0.651813	1.38344	0.578003	1.22296	0.610862	-0.124721	0.449032	1.19382	-0.132969	-0.33274	-0.280861	0.423134	1.16733	0.395135
	97	-0.0972338	0.390497	-0.390582	1.2881	-0.353776	1.30566	-0.184367	-0.435201	-0.348919	-0.32373	-0.37699	1.2752	0.433257	-0.616406	-1.23935	-0.575082	-0.546392	-1.23463	-0.519502	0.960648	-0.566765	0.0755031	-0.0838914	-0.154819	-0.250155	-0.111768	-0.104173	-0.201091	-0.143886	-0.0680393	-0.117549	-0.106193	-0.19878	0.466848	-0.200759	1.38344	-0.243766	1.22296	0.610862	-0.974384	-0.285136	-0.422655	-0.132969	1.34766	1.39661	1.23705	-0.365669	-0.383233
	98	-0.0972338	0.390497	-0.390582	-1.26726	-0.353776	1.30566	0.69575	1.18657	-0.348919	1.42602	1.09496	0.434493	0.433257	0.154396	0.257483	-0.575082	-0.546392	-0.455993	0.997258	-0.54598	-0.566765	0.0755031	-0.0838914	-0.154819	-0.250155	-0.111768	-0.104173	-0.201091	0.787812	-0.0680393	-0.117549	0.807628	0.750142	0.466848	-0.200759	-0.153977	-0.243766	0.470546	0.610862	0.724942	-0.285136	1.19382	-0.132969	-0.33274	0.557875	0.423134	-0.365669	-0.383233
	99	-0.0972338	0.390497	0.436087	-0.415473	-0.353776	-0.368657	-0.184367	-0.435201	1.29869	0.551143	0.358985	0.434493	0.433257	-0.616406	1.0059	-0.575082	1.01746	-0.455993	-0.519502	-0.54598	0.930869	-1.59836	-0.0838914	-0.154819	-0.250155	-0.111768	-0.104173	-0.201091	0.787812	0.878721	0.843414	0.807628	0.750142	1.25173	1.50439	0.614732	-0.243766	-0.281868	-0.223175	1.57461	1.1832	1.19382	0.643475	0.50746	-0.280861	1.23705	-0.365669	1.1735
	100	0.762103	-0.449585	0.436087	0.436311	-0.353776	-0.368657	-0.184367	1.18657	0.474883	-0.32373	0.358985	0.434493	0.433257	0.925198	0.257483	-0.575082	-0.546392	-0.455993	-0.519502	-0.54598	-0.566765	0.0755031	0.932127	-0.154819	0.766004	-0.111768	-0.104173	0.773084	0.787812	-0.0680393	-0.117549	-0.106193	-0.19878	-0.318033	-0.200759	0.614732	-0.243766	-0.281868	0.610862	-0.124721	1.1832	-0.422655	-0.132969	0.50746	-0.280861	0.423134	0.400829	1.1735
	101	-0.0972338	0.390497	0.436087	-0.415473	-0.353776	0.468501	-0.184367	-0.435201	0.474883	1.42602	0.358985	0.434493	-0.340923	-1.38721	-1.23935	-1.36522	-1.32832	-1.23463	-1.27788	-1.29929	-1.31558	0.0755031	-0.0838914	-2.12087	0.766004	-0.111768	-0.104173	-0.201091	-0.143886	-1.0148	-0.117549	-0.106193	-0.19878	-0.318033	-0.200759	-0.922686	-0.243766	0.470546	-0.223175	0.724942	-0.285136	-0.422655	-0.132969	0.50746	1.39661	-0.390777	1.16733	1.1735
	102	0.762103	1.23058	1.26276	0.436311	-0.353776	0.468501	0.69575	0.375686	1.29869	0.551143	0.358985	1.2752	-1.1151	-0.616406	-0.490934	0.215052	0.235535	0.322648	-0.519502	0.207334	-0.566765	0.0755031	-0.0838914	1.81124	1.78216	-0.111768	-0.104173	-0.201091	-1.07558	-0.0680393	0.843414	-1.02001	-0.19878	-0.318033	0.651813	1.38344	-0.243766	1.22296	-0.223175	-0.124721	0.449032	-0.422655	-0.132969	1.34766	1.39661	1.23705	0.400829	1.1735
	103	0.762103	0.390497	0.436087	0.436311	0.490638	0.468501	-0.184367	0.375686	1.29869	-0.32373	-0.37699	0.434493	-0.340923	-0.616406	-1.23935	-0.575082	1.01746	-0.455993	0.997258	-1.29929	0.930869	-0.761429	-0.0838914	0.828208	-0.250155	-0.111768	0.829106	0.773084	-0.143886	-0.0680393	-0.117549	-0.106193	-0.19878	-0.318033	-1.05333	-0.153977	0.578003	1.22296	1.4449	-0.124721	1.1832	0.38558	0.643475	1.34766	0.557875	1.23705	1.16733	0.395135
	104	-0.0972338	1.23058	1.26276	0.436311	-0.353776	0.468501	-0.184367	1.18657	0.474883	0.551143	1.09496	0.434493	-0.340923	-0.616406	-1.23935	-1.36522	1.01746	-0.455993	-1.27788	-0.54598	1.67969	0.912436	-0.0838914	-0.154819	0.766004	-0.111768	0.829106	-0.201091	-0.143886	-0.0680393	0.843414	0.807628	-0.19878	-0.318033	0.651813	0.614732	1.39977	-0.281868	-0.223175	0.724942	1.1832	-0.422655	1.41992	0.50746	0.557875	1.23705	1.16733	1.1735
	105	0.762103	0.390497	-0.390582	1.2881	-0.353776	-0.368657	0.69575	0.375686	-0.348919	-0.32373	-0.37699	1.2752	-1.1151	-0.616406	-1.23935	-1.36522	-1.32832	-1.23463	-1.27788	-1.29929	-1.31558	0.912436	-0.0838914	-0.154819	0.766004	0.825361	0.829106	0.773084	0.787812	0.878721	0.843414	0.807628	-0.19878	0.466848	1.50439	0.614732	1.39977	0.470546	1.4449	1.57461	-0.285136	0.38558	1.41992	1.34766	1.39661	-0.390777	-0.365669	1.1735
	106	0.762103	0.390497	0.436087	0.436311	0.490638	-0.368657	-0.184367	1.18657	1.29869	-0.32373	-0.37699	0.434493	-0.340923	0.154396	0.257483	0.215052	0.235535	-0.455993	0.238878	0.207334	0.182052	0.0755031	-0.0838914	-0.154819	-0.250155	-0.111768	-0.104173	-0.201091	-0.143886	-0.0680393	-0.117549	-0.106193	-0.19878	-0.318033	-0.200759	1.38344	-0.243766	1.22296	1.4449	-0.124721	-1.0193	-0.422655	-0.132969	-0.33274	-0.280861	-0.390777	1.16733	1.1735
	107	-0.0972338	0.390497	1.26276	0.436311	-0.353776	-0.368657	-0.184367	0.375686	0.474883	1.42602	0.358985	0.434493	0.433257	-0.616406	-0.490934	-0.575082	-0.546392	-0.455993	-0.519502	-0.54598	-0.566765	0.912436	0.932127	0.828208	0.766004	0.825361	-0.104173	0.773084	0.787812	0.878721	-0.117549	-0.106193	-0.19878	-0.318033	-1.05333	1.38344	-0.243766	1.22296	-0.223175	-0.124721	-1.0193	-0.422655	-0.132969	-0.33274	-0.280861	-0.390777	-0.365669	-0.383233
	108	0.762103	0.390497	-0.390582	0.436311	0.490638	-0.368657	-0.184367	0.375686	0.474883	-0.32373	1.09496	0.434493	-0.340923	-0.616406	-0.490934	-0.575082	1.01746	-0.455993	-0.519502	0.960648	0.930869	1.74937	0.932127	0.828208	0.766004	0.825361	1.76239	1.74726	1.71951	0.878721	0.843414	0.807628	0.750142	-1.10291	1.50439	-0.153977	-0.243766	-0.281868	1.4449	1.57461	0.449032	0.38558	-0.132969	0.50746	0.557875	0.423134	1.16733	1.1735
	109	1.62144	0.390497	0.436087	-0.415473	0.490638	-0.368657	-1.06448	-0.435201	1.29869	0.551143	-0.37699	0.434493	-0.340923	-0.616406	-0.490934	-0.575082	-0.546392	-0.455993	-0.519502	0.207334	0.930869	-0.761429	1.94814	-0.154819	-0.250155	-0.111768	0.829106	-0.201091	-0.143886	-0.0680393	-0.117549	-0.106193	0.750142	-0.318033	-0.200759	-0.153977	0.578003	1.22296	0.610862	0.724942	1.1832	-0.422655	-0.132969	0.50746	1.39661	1.23705	1.16733	0.395135
	110	-0.0972338	0.390497	0.436087	1.2881	0.490638	0.468501	0.69575	0.375686	-0.348919	-0.32373	1.09496	0.434493	-0.340923	0.154396	0.257483	0.215052	0.235535	0.322648	0.238878	0.207334	0.182052	-0.761429	-0.0838914	0.828208	0.766004	-0.111768	-0.104173	0.773084	-0.143886	-0.0680393	0.843414	-0.106193	-0.19878	0.466848	0.651813	0.614732	1.39977	-0.281868	1.4449	0.724942	-1.0193	1.19382	-0.132969	0.50746	-0.280861	-1.20469	1.16733	1.1735
	111	0.762103	1.23058	0.436087	1.2881	-0.353776	-0.368657	-0.184367	-0.435201	1.29869	0.551143	-0.37699	0.434493	-0.340923	-1.38721	-1.23935	-1.36522	-1.32832	-1.23463	-1.27788	-1.29929	-1.31558	-0.761429	-0.0838914	-0.154819	-0.250155	-0.111768	-0.104173	-0.201091	0.787812	0.878721	-0.117549	-1.02001	0.750142	-0.318033	0.651813	-0.153977	-0.243766	-0.281868	1.4449	-0.124721	-0.285136	1.19382	-0.132969	0.50746	-0.280861	1.23705	1.16733	0.395135
	112	-0.0972338	-0.449585	1.26276	0.436311	-0.353776	1.30566	-0.184367	0.375686	0.474883	1.42602	1.09496	1.2752	-1.1151	-1.38721	-1.23935	-1.36522	-1.32832	-1.23463	-1.27788	-1.29929	-1.31558	0.0755031	0.932127	0.828208	-0.250155	0.825361	0.829106	-0.201091	-0.143886	-0.0680393	0.843414	0.807628	-0.19878	-0.318033	-0.200759	-0.153977	1.39977	-0.281868	1.4449	0.724942	-0.285136	1.19382	0.643475	0.50746	0.557875	0.423134	-1.13217	1.1735
	113	0.762103	0.390497	-0.390582	0.436311	0.490638	-0.368657	0.69575	1.18657	-0.348919	0.551143	-0.37699	0.434493	-0.340923	-0.616406	-0.490934	0.215052	0.235535	0.322648	0.238878	-0.54598	-0.566765	0.0755031	0.932127	0.828208	0.766004	-0.111768	0.829106	0.773084	0.787812	0.878721	0.843414	0.807628	0.750142	-0.318033	0.651813	-0.922686	-0.243766	1.22296	0.610862	-0.974384	1.1832	-0.422655	1.41992	0.50746	0.557875	-0.390777	0.400829	-0.383233
	114	-0.0972338	0.390497	1.26276	-0.415473	1.33505	1.30566	-0.184367	0.375686	1.29869	-0.32373	1.09496	0.434493	-1.1151	-1.38721	-1.23935	-1.36522	-1.32832	-1.23463	-1.27788	-1.29929	-1.31558	0.912436	0.932127	-0.154819	1.78216	0.825361	-0.104173	0.773084	-0.143886	-0.0680393	-0.117549	0.807628	0.750142	1.25173	-0.200759	1.38344	-0.243766	0.470546	1.4449	0.724942	-1.0193	1.19382	0.643475	0.50746	1.39661	1.23705	0.400829	0.395135
	115	-0.956571	1.23058	-0.390582	1.2881	-0.353776	1.30566	-0.184367	1.18657	-0.348919	0.551143	1.09496	0.434493	-0.340923	1.696	0.257483	1.00519	-0.546392	-0.455993	0.997258	0.207334	0.930869	0.0755031	0.932127	-0.154819	0.766004	-0.111768	-0.104173	-0.201091	-0.143886	-0.0680393	0.843414	-0.106193	0.750142	0.466848	0.651813	-0.153977	-0.243766	0.470546	0.610862	-0.124721	1.1832	-1.23089	0.643475	0.50746	0.557875	0.423134	0.400829	0.395135
	116	-1.81591	-1.28967	-0.390582	-0.415473	-2.04261	-0.368657	-1.9446	-0.435201	-1.99652	-2.07348	-0.37699	-2.08762	1.20744	0.925198	1.75432	1.79532	1.79939	1.87993	1.75564	1.71396	0.930869	-1.59836	-0.0838914	-0.154819	-1.26631	-1.98602	-1.97073	-0.201091	-1.07558	-0.0680393	-1.07851	-1.02001	-0.19878	-1.88779	-1.9059	-1.6914	-1.8873	-1.7867	-1.05721	-1.82405	-1.0193	-1.23089	-1.68586	-2.01314	-1.95833	-2.0186	-1.89866	-1.93997
	117	0.762103	1.23058	1.26276	0.436311	0.490638	1.30566	0.69575	0.375686	1.29869	0.551143	0.358985	0.434493	-0.340923	-0.616406	-0.490934	0.215052	0.235535	-0.455993	0.238878	0.960648	0.182052	0.912436	0.932127	0.828208	0.766004	0.825361	0.829106	0.773084	0.787812	0.878721	0.843414	0.807628	0.750142	0.466848	-0.200759	1.38344	-0.243766	-0.281868	0.610862	-0.124721	0.449032	1.19382	1.41992	-0.33274	1.39661	0.423134	-0.365669	1.1735
	118	-0.956571	-1.28967	-0.390582	-0.415473	-2.04261	-0.368657	-1.06448	-0.435201	-1.17272	-1.1986	-1.11296	-0.406213	1.98162	0.925198	1.75432	1.00519	1.79939	1.10129	1.75564	0.207334	1.67969	-1.59836	-0.0838914	-0.154819	-0.250155	-1.98602	-0.104173	-2.14944	-2.00728	-1.96156	-0.117549	-0.106193	-2.09662	-0.318033	-1.9059	-0.922686	-0.243766	-0.281868	-0.223175	-1.82405	-0.285136	-2.03913	-1.68586	-2.01314	-1.95833	-2.0186	-0.365669	-0.383233
	119	-1.81591	-2.12975	-1.21725	-2.11904	-1.19819	-1.20581	-1.9446	-2.05698	-0.348919	-0.32373	-0.37699	-1.24692	1.98162	1.696	0.257483	0.215052	1.01746	0.322648	1.75564	0.960648	0.930869	-1.59836	-2.11593	-2.12087	-0.250155	-1.0489	-1.03745	-0.201091	0.787812	-0.0680393	-2.03947	-1.93384	-0.19878	-1.88779	-0.200759	-0.922686	-1.8873	-1.7867	-1.05721	-1.82405	-1.0193	-0.422655	-1.68586	-0.33274	-0.280861	-0.390777	-0.365669	-0.383233
	120	-1.81591	-0.449585	-2.04392	-1.26726	-2.04261	-2.04297	-0.184367	-2.05698	-1.99652	-1.1986	-0.37699	0.434493	1.98162	0.925198	1.75432	1.00519	1.79939	1.87993	1.75564	1.71396	1.67969	-0.761429	-2.11593	-0.154819	-0.250155	-1.98602	-1.03745	-0.201091	-0.143886	-1.0148	-0.117549	-1.02001	-2.09662	-0.318033	-1.9059	-0.922686	-1.8873	-1.03428	-1.05721	-1.82405	-1.0193	-2.03913	-1.68586	-2.01314	-0.280861	-2.0186	-1.89866	-1.93997
	121	-0.0972338	-2.12975	-1.21725	-2.11904	-0.353776	-0.368657	-1.9446	-1.24609	-1.99652	-0.32373	-1.84894	-1.24692	1.20744	1.696	1.75432	0.215052	0.235535	0.322648	1.75564	0.207334	1.67969	-1.59836	-1.09991	-0.154819	0.766004	-1.0489	-1.03745	-2.14944	-1.07558	0.878721	-1.07851	-1.02001	-0.19878	-0.318033	-0.200759	-1.6914	-0.243766	-1.7867	-1.89125	-0.124721	-1.75347	-2.03913	-1.68586	-0.33274	-1.95833	-2.0186	-1.89866	-1.93997
	122	-0.0972338	-0.449585	-0.390582	-0.415473	-0.353776	-0.368657	-0.184367	1.18657	0.474883	-0.32373	-0.37699	0.434493	-1.1151	-0.616406	0.257483	-0.575082	-0.546392	-0.455993	-0.519502	-0.54598	-0.566765	0.0755031	-0.0838914	0.828208	-1.26631	-0.111768	-0.104173	0.773084	0.787812	0.878721	0.843414	-0.106193	-0.19878	-0.318033	-0.200759	0.614732	0.578003	1.22296	0.610862	-0.124721	1.1832	1.19382	0.643475	-0.33274	0.557875	-0.390777	1.16733	-0.383233
	123	-0.0972338	1.23058	1.26276	0.436311	-1.19819	0.468501	-0.184367	-0.435201	1.29869	0.551143	-1.11296	0.434493	-1.1151	-0.616406	-0.490934	1.00519	-1.32832	-1.23463	-1.27788	-0.54598	0.930869	0.912436	-0.0838914	0.828208	-0.250155	0.825361	0.829106	-0.201091	-0.143886	0.878721	-0.117549	1.72145	-0.19878	0.466848	-0.200759	0.614732	-0.243766	-0.281868	0.610862	-0.124721	-0.285136	-1.23089	0.643475	0.50746	-0.280861	-0.390777	0.400829	-0.383233
	124	1.62144	-0.449585	-0.390582	-0.415473	0.490638	0.468501	-0.184367	1.18657	-0.348919	-0.32373	-0.37699	-0.406213	-1.1151	-0.616406	-0.490934	-0.575082	1.01746	0.322648	-0.519502	-0.54598	0.182052	0.0755031	-0.0838914	-0.154819	-0.250155	-0.111768	-0.104173	0.773084	0.787812	-0.0680393	-0.117549	-0.106193	-0.19878	0.466848	0.651813	-0.922686	-0.243766	-0.281868	0.610862	0.724942	-0.285136	-0.422655	0.643475	-0.33274	-0.280861	-0.390777	0.400829	-0.383233
	125	-0.0972338	0.390497	1.26276	-0.415473	-0.353776	0.468501	0.69575	0.375686	1.29869	1.42602	-0.37699	0.434493	-0.340923	-1.38721	-1.23935	-0.575082	-0.546392	-0.455993	-0.519502	-1.29929	-0.566765	-0.761429	-0.0838914	-0.154819	-0.250155	-0.111768	-0.104173	-0.201091	-0.143886	-0.0680393	-0.117549	-0.106193	-0.19878	-0.318033	-1.05333	0.614732	1.39977	1.22296	0.610862	0.724942	1.1832	0.38558	-0.132969	0.50746	0.557875	-0.390777	-0.365669	-0.383233
	126	-0.0972338	0.390497	0.436087	0.436311	1.33505	1.30566	-0.184367	0.375686	-0.348919	-0.32373	-0.37699	-0.406213	-1.1151	0.925198	-1.23935	-1.36522	-0.546392	-0.455993	0.997258	-0.54598	0.182052	0.912436	-0.0838914	1.81124	-0.250155	0.825361	0.829106	1.74726	0.787812	0.878721	-1.07851	0.807628	-0.19878	0.466848	0.651813	-0.153977	1.39977	1.22296	0.610862	-0.124721	1.1832	1.19382	1.41992	0.50746	1.39661	-0.390777	1.16733	-0.383233
	127	1.62144	0.390497	0.436087	1.2881	0.490638	0.468501	-0.184367	-0.435201	1.29869	0.551143	-1.11296	0.434493	-1.1151	-1.38721	-0.490934	0.215052	0.235535	0.322648	0.238878	0.207334	0.930869	0.912436	-0.0838914	-0.154819	1.78216	0.825361	-0.104173	0.773084	-0.143886	-0.0680393	-1.07851	-0.106193	1.69906	-0.318033	0.651813	1.38344	-0.243766	0.470546	-0.223175	-0.124721	-0.285136	-0.422655	-0.132969	-0.33274	0.557875	-0.390777	1.16733	0.395135
	128	-0.0972338	0.390497	0.436087	-0.415473	-0.353776	-0.368657	-1.06448	-0.435201	-0.348919	-0.32373	-0.37699	-0.406213	-0.340923	-0.616406	-0.490934	-0.575082	0.235535	-0.455993	-0.519502	-0.54598	-0.566765	0.0755031	-0.0838914	-0.154819	-0.250155	-0.111768	-0.104173	-0.201091	-0.143886	-0.0680393	-0.117549	-0.106193	-0.19878	-0.318033	-0.200759	1.38344	1.39977	1.22296	-0.223175	-0.124721	-1.0193	-0.422655	-0.132969	1.34766	0.557875	1.23705	-0.365669	-0.383233
	129	0.762103	1.23058	-0.390582	1.2881	-1.19819	1.30566	0.69575	1.18657	1.29869	-0.32373	0.358985	0.434493	-0.340923	-0.616406	-1.23935	-1.36522	-1.32832	-1.23463	-0.519502	-0.54598	-0.566765	0.0755031	-0.0838914	-0.154819	-0.250155	-0.111768	-0.104173	-0.201091	-0.143886	-0.0680393	-0.117549	-0.106193	-0.19878	1.25173	1.50439	1.38344	-0.243766	1.22296	0.610862	1.57461	-0.285136	1.19382	-0.132969	1.34766	-0.280861	0.423134	1.16733	1.1735
	130	-0.956571	0.390497	0.436087	-0.415473	-0.353776	1.30566	1.57587	-0.435201	1.29869	0.551143	-0.37699	0.434493	-0.340923	-0.616406	-0.490934	-0.575082	-0.546392	-0.455993	-0.519502	-0.54598	-0.566765	0.0755031	-0.0838914	-0.154819	0.766004	-0.111768	-0.104173	-0.201091	0.787812	-0.0680393	-0.117549	-0.106193	0.750142	0.466848	-0.200759	-0.153977	-0.243766	1.22296	1.4449	-0.124721	-0.285136	1.19382	-0.132969	-0.33274	0.557875	0.423134	0.400829	0.395135
	131	-0.956571	0.390497	0.436087	1.2881	0.490638	0.468501	-1.9446	-0.435201	-0.348919	-0.32373	-0.37699	-0.406213	1.20744	1.696	1.0059	0.215052	0.235535	0.322648	0.997258	0.207334	1.67969	-0.761429	-2.11593	-2.12087	-0.250155	-0.111768	-1.03745	-1.17527	-0.143886	-1.0148	-1.07851	-1.93384	-0.19878	-1.88779	-0.200759	-1.6914	-1.8873	-0.281868	-0.223175	-0.974384	-1.75347	-2.03913	-1.68586	-0.33274	-1.95833	0.423134	-1.89866	-0.383233
	132	0.762103	1.23058	1.26276	0.436311	0.490638	1.30566	0.69575	1.18657	-0.348919	1.42602	1.09496	0.434493	-1.1151	-1.38721	-1.23935	-1.36522	-1.32832	-1.23463	-1.27788	-1.29929	-1.31558	0.0755031	-0.0838914	-0.154819	0.766004	0.825361	1.76239	1.74726	1.71951	0.878721	0.843414	-0.106193	-0.19878	-1.10291	1.50439	-0.153977	-1.06554	1.22296	1.4449	1.57461	1.1832	1.19382	-0.132969	1.34766	1.39661	1.23705	-0.365669	1.1735
	133	-0.0972338	0.390497	-0.390582	1.2881	-0.353776	0.468501	0.69575	1.18657	0.474883	-0.32373	-0.37699	1.2752	-0.340923	-0.616406	-1.23935	-1.36522	0.235535	-0.455993	-0.519502	-0.54598	-0.566765	0.0755031	1.94814	-0.154819	1.78216	-0.111768	-0.104173	-0.201091	0.787812	0.878721	-0.117549	0.807628	0.750142	-0.318033	0.651813	0.614732	0.578003	-0.281868	-0.223175	-0.124721	0.449032	-0.422655	-0.132969	-0.33274	0.557875	-0.390777	0.400829	-0.383233
	134	-0.0972338	-0.449585	-2.04392	-2.11904	-2.04261	-1.20581	-1.06448	-2.05698	-1.99652	-1.1986	-1.11296	-2.08762	1.20744	0.154396	0.257483	1.00519	1.01746	0.322648	1.75564	1.71396	1.67969	-1.59836	-1.09991	-0.154819	-1.26631	-1.0489	-1.97073	-1.17527	-0.143886	-1.0148	-2.03947	-0.106193	-2.09662	-0.318033	-1.9059	-0.153977	-1.06554	-1.03428	-1.05721	-1.82405	-0.285136	-2.03913	-1.68586	-0.33274	-1.95833	-2.0186	-0.365669	-0.383233
	135	0.762103	0.390497	-0.390582	-0.415473	0.490638	0.468501	-0.184367	1.18657	0.474883	0.551143	-0.37699	-1.24692	-0.340923	-0.616406	-0.490934	0.215052	-0.546392	1.10129	-0.519502	-0.54598	0.930869	-0.761429	0.932127	0.828208	-0.250155	-0.111768	-0.104173	-0.201091	0.787812	-0.0680393	-0.117549	-0.106193	-0.19878	-1.10291	0.651813	-0.153977	-1.06554	1.22296	1.4449	-0.124721	-0.285136	-0.422655	-0.132969	-1.17294	-0.280861	0.423134	1.16733	-0.383233
	136	0.762103	-0.449585	1.26276	1.2881	1.33505	-0.368657	-1.06448	-0.435201	-0.348919	-0.32373	-0.37699	1.2752	-1.1151	-1.38721	-1.23935	-1.36522	-1.32832	-1.23463	-1.27788	-1.29929	-1.31558	-0.761429	-0.0838914	1.81124	0.766004	-0.111768	0.829106	-0.201091	-0.143886	-1.0148	-0.117549	0.807628	0.750142	-0.318033	-0.200759	0.614732	0.578003	-0.281868	0.610862	-0.124721	-0.285136	-0.422655	1.41992	-0.33274	-0.280861	-0.390777	0.400829	-0.383233
	137	1.62144	1.23058	1.26276	0.436311	0.490638	-0.368657	-0.184367	1.18657	-0.348919	0.551143	1.09496	-0.406213	0.433257	-0.616406	-0.490934	0.215052	1.01746	-1.23463	-0.519502	0.960648	0.182052	0.0755031	0.932127	-0.154819	-0.250155	0.825361	-0.104173	0.773084	-0.143886	-0.0680393	-0.117549	-0.106193	0.750142	0.466848	-0.200759	0.614732	-0.243766	0.470546	-0.223175	-0.124721	-0.285136	0.38558	-0.132969	0.50746	1.39661	-0.390777	1.16733	-0.383233
	138	-0.0972338	1.23058	-0.390582	-0.415473	-0.353776	-0.368657	0.69575	1.18657	-0.348919	0.551143	-0.37699	0.434493	-0.340923	-1.38721	-0.490934	-0.575082	-1.32832	-1.23463	-1.27788	-1.29929	-1.31558	0.0755031	-0.0838914	-0.154819	-0.250155	-0.111768	0.829106	-0.201091	-0.143886	-1.0148	-0.117549	-0.106193	-0.19878	-1.10291	-1.05333	-0.153977	-0.243766	1.22296	1.4449	-0.124721	-0.285136	1.19382	1.41992	-0.33274	1.39661	1.23705	1.16733	-0.383233
	139	-0.0972338	-0.449585	0.436087	1.2881	0.490638	-0.368657	-0.184367	0.375686	1.29869	-1.1986	-0.37699	1.2752	-1.1151	-0.616406	-1.23935	-1.36522	-0.546392	-1.23463	-1.27788	-1.29929	-1.31558	0.0755031	0.932127	-0.154819	-0.250155	-0.111768	-1.03745	-0.201091	0.787812	-0.0680393	0.843414	-0.106193	0.750142	-0.318033	-0.200759	0.614732	-0.243766	0.470546	-0.223175	-0.124721	0.449032	0.38558	0.643475	-0.33274	-0.280861	-0.390777	0.400829	-0.383233
	140	1.62144	1.23058	0.436087	-0.415473	0.490638	1.30566	-0.184367	1.18657	0.474883	1.42602	-0.37699	0.434493	-1.1151	0.925198	1.0059	0.215052	-0.546392	-0.455993	0.997258	-0.54598	-0.566765	0.0755031	-0.0838914	0.828208	-0.250155	-0.111768	0.829106	-0.201091	-0.143886	0.878721	-0.117549	0.807628	0.750142	-0.318033	1.50439	-0.922686	1.39977	-0.281868	1.4449	1.57461	0.449032	1.19382	-0.132969	-0.33274	1.39661	0.423134	-0.365669	-0.383233
	141	-0.0972338	0.390497	-0.390582	1.2881	1.33505	-0.368657	-0.184367	-0.435201	1.29869	1.42602	-0.37699	1.2752	1.20744	-1.38721	-0.490934	0.215052	-0.546392	-0.455993	0.997258	-0.54598	-0.566765	0.0755031	-0.0838914	-0.154819	-0.250155	-0.111768	-0.104173	-0.201091	-1.07558	-0.0680393	-0.117549	-0.106193	-1.1477	-0.318033	-0.200759	-0.153977	-0.243766	1.22296	0.610862	-0.974384	1.1832	-0.422655	0.643475	1.34766	0.557875	1.23705	1.16733	-0.383233
	142	0.762103	-0.449585	0.436087	-0.415473	0.490638	-0.368657	-0.184367	1.18657	1.29869	-0.32373	-0.37699	0.434493	1.20744	-1.38721	0.257483	-0.575082	-0.546392	-0.455993	-0.519502	-0.54598	-0.566765	0.912436	-0.0838914	-0.154819	-0.250155	0.825361	0.829106	0.773084	0.787812	1.82548	1.80438	-0.106193	-0.19878	-1.10291	0.651813	1.38344	-0.243766	0.470546	-0.223175	-0.124721	-0.285136	1.19382	-0.132969	-0.33274	-0.280861	-0.390777	-0.365669	0.395135
	143	-0.956571	-0.449585	-1.21725	-0.415473	-2.04261	0.468501	-1.9446	-1.24609	-0.348919	-2.07348	-0.37699	-1.24692	1.98162	0.925198	1.75432	0.215052	1.01746	0.322648	0.238878	1.71396	0.930869	-1.59836	-1.09991	-1.13785	-0.250155	-0.111768	-1.97073	-0.201091	-1.07558	-1.96156	-0.117549	-1.93384	-1.1477	0.466848	-1.9059	-1.6914	-0.243766	-1.7867	-1.05721	-1.82405	-1.0193	-2.03913	-0.909413	-2.01314	1.39661	-2.0186	-1.89866	-0.383233
	144	-1.81591	-0.449585	-2.04392	-2.11904	-2.04261	-2.04297	-0.184367	-1.24609	-1.17272	-0.32373	-0.37699	-2.08762	1.20744	1.696	1.0059	1.00519	1.01746	1.10129	0.997258	1.71396	0.930869	-1.59836	-2.11593	-2.12087	-0.250155	-1.0489	-1.03745	-2.14944	-2.00728	-1.0148	-0.117549	-1.02001	-0.19878	-0.318033	-1.05333	-1.6914	-0.243766	-1.03428	-1.05721	-0.974384	-1.75347	-0.422655	-0.132969	-2.01314	-1.95833	-2.0186	-0.365669	-1.93997
	145	-0.956571	-1.28967	0.436087	-0.415473	0.490638	0.468501	-0.184367	1.18657	-0.348919	-0.32373	1.09496	1.2752	-0.340923	-1.38721	-1.23935	-1.36522	-1.32832	-1.23463	-0.519502	-1.29929	-1.31558	0.912436	-0.0838914	-0.154819	0.766004	-0.111768	0.829106	0.773084	0.787812	-0.0680393	0.843414	-0.106193	0.750142	1.25173	1.50439	-0.153977	0.578003	-0.281868	-0.223175	1.57461	-0.285136	1.19382	1.41992	1.34766	0.557875	1.23705	0.400829	1.1735
	146	1.62144	0.390497	-1.21725	1.2881	1.33505	-0.368657	-0.184367	1.18657	0.474883	1.42602	1.09496	1.2752	-0.340923	0.925198	-0.490934	-0.575082	1.01746	1.10129	-0.519502	-0.54598	-0.566765	1.74937	-0.0838914	0.828208	-0.250155	0.825361	1.76239	1.74726	1.71951	0.878721	-0.117549	1.72145	0.750142	0.466848	-0.200759	0.614732	-0.243766	0.470546	0.610862	-0.124721	1.1832	1.19382	0.643475	1.34766	0.557875	-0.390777	1.16733	-1.1616
	147	-0.0972338	1.23058	-0.390582	1.2881	-0.353776	0.468501	-0.184367	0.375686	0.474883	-0.32373	-0.37699	1.2752	-0.340923	-1.38721	-1.23935	1.00519	-0.546392	-0.455993	0.997258	-0.54598	-0.566765	0.912436	1.94814	1.81124	1.78216	-0.111768	0.829106	1.74726	0.787812	1.82548	0.843414	1.72145	0.750142	0.466848	-0.200759	1.38344	-1.06554	0.470546	1.4449	0.724942	0.449032	0.38558	1.41992	1.34766	1.39661	1.23705	1.16733	1.1735
	148	1.62144	-0.449585	-0.390582	-0.415473	-0.353776	-0.368657	-1.06448	1.18657	-0.348919	-0.32373	-0.37699	-0.406213	0.433257	-1.38721	-1.23935	-1.36522	-1.32832	-1.23463	-1.27788	-1.29929	-1.31558	0.0755031	-0.0838914	-0.154819	-0.250155	-0.111768	-0.104173	-0.201091	-0.143886	-0.0680393	-0.117549	-0.106193	-0.19878	-0.318033	-1.05333	-0.922686	-0.243766	0.470546	-1.05721	-0.124721	1.1832	-0.422655	0.643475	-0.33274	-0.280861	-0.390777	-0.365669	-0.383233
	149	-0.0972338	0.390497	0.436087	1.2881	1.33505	-0.368657	-0.184367	-0.435201	-0.348919	-1.1986	1.09496	1.2752	-0.340923	0.925198	-0.490934	1.00519	1.01746	-0.455993	-1.27788	-1.29929	-0.566765	1.74937	-0.0838914	1.81124	1.78216	-0.111768	-0.104173	-0.201091	-1.07558	-0.0680393	-0.117549	-0.106193	-0.19878	-0.318033	-0.200759	0.614732	-0.243766	-0.281868	1.4449	-0.124721	1.1832	0.38558	-0.132969	1.34766	-0.280861	-0.390777	1.16733	-0.383233
	150	1.62144	0.390497	1.26276	0.436311	1.33505	-0.368657	-0.184367	-0.435201	1.29869	0.551143	1.09496	0.434493	-0.340923	0.925198	-0.490934	1.00519	-0.546392	-0.455993	-0.519502	-0.54598	-0.566765	-0.761429	-1.09991	-1.13785	0.766004	-0.111768	0.829106	0.773084	0.787812	0.878721	-1.07851	-0.106193	-0.19878	0.466848	0.651813	-0.922686	1.39977	-1.03428	-0.223175	0.724942	1.1832	0.38558	1.41992	1.34766	0.557875	0.423134	0.400829	0.395135
	151	-0.0972338	1.23058	0.436087	0.436311	0.490638	0.468501	0.69575	1.18657	-0.348919	-0.32373	1.09496	1.2752	-0.340923	0.925198	-1.23935	-1.36522	-1.32832	-1.23463	-1.27788	-1.29929	-1.31558	0.0755031	0.932127	0.828208	0.766004	-0.111768	-0.104173	0.773084	0.787812	0.878721	-0.117549	0.807628	0.750142	1.25173	0.651813	1.38344	0.578003	1.22296	-0.223175	0.724942	0.449032	0.38558	0.643475	0.50746	0.557875	0.423134	1.16733	0.395135
	152	-0.0972338	1.23058	0.436087	0.436311	-0.353776	1.30566	-0.184367	-0.435201	0.474883	-1.1986	1.09496	1.2752	-1.1151	0.154396	0.257483	0.215052	0.235535	0.322648	0.238878	0.960648	0.182052	-0.761429	-0.0838914	-0.154819	0.766004	-0.111768	-1.03745	-0.201091	-0.143886	-0.0680393	-0.117549	-0.106193	-0.19878	0.466848	-1.05333	0.614732	-0.243766	1.22296	0.610862	-0.124721	0.449032	-0.422655	-0.132969	0.50746	-0.280861	0.423134	0.400829	-0.383233
	153	1.62144	-0.449585	1.26276	1.2881	-1.19819	-0.368657	0.69575	1.18657	-0.348919	-0.32373	-0.37699	1.2752	-1.1151	-1.38721	-1.23935	-0.575082	-0.546392	-0.455993	-0.519502	-0.54598	-0.566765	0.912436	-0.0838914	-0.154819	-0.250155	0.825361	-0.104173	-0.201091	0.787812	0.878721	0.843414	0.807628	-0.19878	0.466848	0.651813	-0.153977	-0.243766	1.22296	-0.223175	-0.124721	-0.285136	0.38558	0.643475	1.34766	0.557875	1.23705	1.16733	1.1735
	154	-0.0972338	-0.449585	0.436087	1.2881	-0.353776	0.468501	-0.184367	1.18657	-0.348919	-0.32373	-0.37699	1.2752	-0.340923	-0.616406	-0.490934	-0.575082	-0.546392	-0.455993	-1.27788	-1.29929	-1.31558	0.0755031	-0.0838914	-0.154819	-0.250155	-0.111768	0.829106	0.773084	-0.143886	-1.0148	-0.117549	0.807628	-0.19878	-0.318033	-0.200759	0.614732	-0.243766	0.470546	0.610862	-0.124721	0.449032	-0.422655	1.41992	-0.33274	-0.280861	0.423134	0.400829	-0.383233
	155	1.62144	0.390497	0.436087	-0.415473	0.490638	0.468501	-0.184367	1.18657	0.474883	-0.32373	1.09496	-0.406213	-0.340923	-0.616406	-0.490934	-0.575082	1.01746	1.10129	0.997258	0.960648	0.930869	0.0755031	-0.0838914	-0.154819	0.766004	-0.111768	0.829106	0.773084	-0.143886	-0.0680393	-1.07851	-1.02001	-1.1477	-0.318033	0.651813	1.38344	-0.243766	-1.03428	0.610862	-0.124721	1.1832	-0.422655	-0.132969	-0.33274	-0.280861	-0.390777	1.16733	-0.383233
	156	-0.0972338	0.390497	1.26276	-1.26726	1.33505	0.468501	0.69575	1.18657	-0.348919	1.42602	1.09496	1.2752	-0.340923	0.925198	0.257483	0.215052	0.235535	0.322648	0.997258	0.207334	-0.566765	0.912436	-0.0838914	-0.154819	0.766004	0.825361	-0.104173	-0.201091	0.787812	-0.0680393	0.843414	0.807628	0.750142	-0.318033	-0.200759	-0.153977	1.39977	1.22296	0.610862	1.57461	-0.285136	0.38558	0.643475	-0.33274	0.557875	1.23705	0.400829	-0.383233
	157	0.762103	0.390497	0.436087	-0.415473	-0.353776	0.468501	1.57587	0.375686	1.29869	-1.1986	1.09496	0.434493	-0.340923	0.925198	0.257483	0.215052	1.01746	0.322648	0.997258	0.960648	0.930869	-0.761429	-0.0838914	0.828208	0.766004	0.825361	1.76239	1.74726	1.71951	0.878721	0.843414	-0.106193	-0.19878	1.25173	-0.200759	1.38344	-0.243766	0.470546	0.610862	-0.124721	-0.285136	0.38558	1.41992	-0.33274	0.557875	0.423134	-0.365669	1.1735
	158	1.62144	0.390497	1.26276	0.436311	1.33505	-0.368657	1.57587	-0.435201	0.474883	0.551143	1.09496	0.434493	0.433257	0.925198	-1.23935	1.00519	-0.546392	-0.455993	0.238878	-0.54598	-0.566765	0.0755031	-0.0838914	-1.13785	-0.250155	-0.111768	-0.104173	-0.201091	-0.143886	-1.0148	-0.117549	-1.93384	-1.1477	1.25173	-0.200759	-0.153977	1.39977	1.22296	0.610862	0.724942	0.449032	-0.422655	1.41992	-1.17294	0.557875	-0.390777	1.16733	-0.383233
	159	1.62144	1.23058	-0.390582	1.2881	-0.353776	1.30566	0.69575	-0.435201	1.29869	0.551143	-0.37699	-0.406213	-0.340923	0.154396	0.257483	-0.575082	0.235535	0.322648	0.997258	0.960648	0.930869	0.912436	1.94814	1.81124	1.78216	0.825361	-0.104173	-0.201091	-0.143886	0.878721	-0.117549	-0.106193	0.750142	1.25173	0.651813	1.38344	-0.243766	-0.281868	0.610862	1.57461	1.1832	0.38558	1.41992	-0.33274	-0.280861	0.423134	1.16733	1.1735
	160	-0.0972338	1.23058	-0.390582	0.436311	1.33505	1.30566	0.69575	1.18657	-0.348919	-0.32373	1.09496	1.2752	-0.340923	-0.616406	-0.490934	-1.36522	-1.32832	-1.23463	-1.27788	-1.29929	-1.31558	1.74937	1.94814	1.81124	1.78216	1.76249	1.76239	0.773084	0.787812	0.878721	-0.117549	0.807628	1.69906	-0.318033	-0.200759	-0.153977	-0.243766	1.22296	0.610862	-0.124721	1.1832	1.19382	-0.132969	1.34766	1.39661	1.23705	0.400829	-0.383233
	161	-1.81591	-2.12975	-0.390582	-2.11904	-0.353776	-2.04297	-1.06448	-1.24609	-1.99652	-0.32373	-1.11296	-0.406213	0.433257	1.696	1.75432	1.79532	1.01746	1.10129	1.75564	0.207334	0.182052	-1.59836	-2.11593	-2.12087	-2.28247	-0.111768	-1.03745	-0.201091	-2.00728	-1.96156	-0.117549	-1.93384	-2.09662	-0.318033	-0.200759	-1.6914	-0.243766	-1.03428	-0.223175	-0.124721	-1.0193	-0.422655	-1.68586	-0.33274	-0.280861	-2.0186	-1.13217	-0.383233
	162	-0.0972338	-0.449585	-2.04392	-1.26726	-0.353776	-1.20581	-1.06448	-2.05698	-0.348919	-1.1986	-0.37699	-0.406213	1.20744	0.154396	1.75432	0.215052	0.235535	0.322648	0.997258	0.960648	0.930869	-1.59836	-2.11593	-0.154819	-1.26631	-1.98602	-0.104173	-2.14944	-1.07558	-1.0148	-0.117549	-0.106193	-2.09662	-1.88779	-0.200759	-1.6914	-0.243766	-0.281868	-1.89125	-1.82405	-0.285136	-1.23089	-0.909413	-0.33274	-0.280861	-0.390777	-1.13217	-1.93997
	163	-0.956571	0.390497	-2.04392	-0.415473	-2.04261	-0.368657	-1.06448	-1.24609	-1.99652	-0.32373	-0.37699	-2.08762	1.20744	0.925198	1.0059	1.79532	1.01746	1.87993	1.75564	0.960648	0.930869	-0.761429	-0.0838914	-0.154819	-0.250155	-0.111768	-1.97073	-1.17527	-1.07558	-1.96156	-1.07851	-1.02001	-0.19878	-0.318033	-1.9059	-0.153977	-0.243766	-0.281868	-1.05721	-0.974384	-1.0193	-0.422655	-0.132969	-2.01314	-0.280861	-1.20469	-0.365669	-0.383233
	164	-0.0972338	-0.449585	-0.390582	-0.415473	-1.19819	-1.20581	-0.184367	-2.05698	-0.348919	-0.32373	-1.84894	-0.406213	1.98162	1.696	1.0059	1.79532	1.79939	1.87993	1.75564	1.71396	1.67969	-1.59836	-1.09991	-1.13785	-1.26631	-1.98602	-1.97073	-2.14944	-2.00728	-1.0148	-1.07851	-1.93384	-1.1477	-0.318033	-1.05333	-0.153977	-1.8873	-0.281868	-1.89125	-0.124721	-0.285136	-2.03913	-1.68586	-2.01314	-1.95833	-0.390777	-1.89866	-0.383233
	165	-1.81591	-2.12975	-2.04392	-2.11904	0.490638	-2.04297	-1.9446	-0.435201	-1.99652	-1.1986	-1.11296	-2.08762	1.20744	1.696	1.0059	1.79532	1.01746	1.10129	0.997258	-0.54598	-0.566765	-0.761429	-2.11593	-1.13785	-1.26631	-1.0489	-1.03745	-1.17527	-1.07558	-1.96156	-1.07851	-1.93384	-1.1477	-1.88779	-1.9059	-0.922686	-0.243766	-1.7867	-1.05721	-0.974384	-1.0193	-0.422655	-1.68586	-0.33274	-0.280861	-1.20469	-1.13217	-0.383233
	166	0.762103	-0.449585	1.26276	-0.415473	0.490638	0.468501	0.69575	-0.435201	1.29869	1.42602	1.09496	1.2752	-0.340923	0.154396	-0.490934	-0.575082	-0.546392	-0.455993	-0.519502	-0.54598	-0.566765	0.0755031	0.932127	-0.154819	-0.250155	0.825361	-0.104173	-0.201091	-1.07558	0.878721	-0.117549	-0.106193	-0.19878	-0.318033	0.651813	1.38344	-0.243766	1.22296	0.610862	1.57461	1.1832	-0.422655	0.643475	-0.33274	-0.280861	0.423134	1.16733	-0.383233
	167	-1.81591	0.390497	-2.04392	-0.415473	-0.353776	-1.20581	-1.9446	-0.435201	0.474883	-0.32373	-1.11296	-0.406213	1.20744	1.696	-0.490934	1.00519	1.01746	0.322648	1.75564	0.960648	1.67969	-1.59836	-1.09991	-0.154819	-1.26631	-1.98602	-1.03745	-1.17527	-2.00728	-0.0680393	-2.03947	-0.106193	-2.09662	-1.88779	-1.9059	-0.922686	-1.8873	-1.03428	-1.89125	-1.82405	-1.75347	-2.03913	-1.68586	-1.17294	-1.95833	-2.0186	-1.13217	-0.383233
	168	-0.956571	-0.449585	-2.04392	-1.26726	-2.04261	-0.368657	-1.9446	-0.435201	-1.99652	-0.32373	-1.11296	-2.08762	0.433257	0.925198	1.75432	1.79532	1.01746	1.10129	1.75564	0.207334	1.67969	-1.59836	-1.09991	-2.12087	-0.250155	-1.0489	-1.97073	-2.14944	-1.07558	-1.0148	-1.07851	-1.93384	-0.19878	-0.318033	-1.9059	-0.153977	-1.8873	-1.03428	-0.223175	-0.124721	-0.285136	-0.422655	-0.132969	-0.33274	-0.280861	-2.0186	-1.89866	-1.93997
	169	-1.81591	-2.12975	-1.21725	-2.11904	-0.353776	-2.04297	-1.06448	-0.435201	-1.99652	-2.07348	-0.37699	-0.406213	0.433257	1.696	1.75432	0.215052	1.79939	1.87993	1.75564	0.960648	1.67969	0.0755031	-0.0838914	-0.154819	-0.250155	-1.0489	-1.03745	-2.14944	-1.07558	-0.0680393	-1.07851	-0.106193	-1.1477	-1.88779	-1.9059	-0.922686	-1.8873	-1.03428	-0.223175	-1.82405	-1.0193	-2.03913	-1.68586	-2.01314	-1.95833	-2.0186	-1.13217	-0.383233
	170	0.762103	1.23058	-0.390582	1.2881	-0.353776	-1.20581	0.69575	-0.435201	1.29869	0.551143	-1.11296	1.2752	-0.340923	0.154396	-0.490934	-0.575082	0.235535	1.10129	-0.519502	-0.54598	-0.566765	-0.761429	-0.0838914	-0.154819	-0.250155	-0.111768	-0.104173	-0.201091	-1.07558	-0.0680393	-0.117549	-0.106193	0.750142	-0.318033	0.651813	0.614732	0.578003	1.22296	0.610862	-0.124721	0.449032	1.19382	0.643475	0.50746	0.557875	-0.390777	1.16733	0.395135
	171	-0.0972338	1.23058	-0.390582	-0.415473	0.490638	-0.368657	1.57587	-0.435201	-0.348919	-1.1986	1.09496	0.434493	-0.340923	0.154396	0.257483	1.00519	-0.546392	-0.455993	-0.519502	-0.54598	0.930869	-0.761429	-0.0838914	-0.154819	-0.250155	-0.111768	-0.104173	0.773084	-0.143886	-0.0680393	-0.117549	-0.106193	-0.19878	-0.318033	-0.200759	0.614732	-0.243766	-0.281868	0.610862	0.724942	-0.285136	-0.422655	-0.132969	0.50746	1.39661	-0.390777	1.16733	1.1735
	172	0.762103	1.23058	0.436087	1.2881	-0.353776	-0.368657	-0.184367	1.18657	-0.348919	-0.32373	1.09496	-0.406213	-0.340923	0.154396	1.0059	-0.575082	0.235535	0.322648	-0.519502	0.960648	-0.566765	0.912436	-0.0838914	0.828208	0.766004	-0.111768	0.829106	-0.201091	-0.143886	0.878721	0.843414	-0.106193	-0.19878	-0.318033	0.651813	1.38344	-0.243766	0.470546	0.610862	-0.124721	0.449032	-0.422655	-0.132969	-0.33274	-0.280861	0.423134	-0.365669	1.1735
	173	0.762103	1.23058	-0.390582	0.436311	-1.19819	0.468501	1.57587	0.375686	-0.348919	-0.32373	1.09496	-0.406213	-0.340923	-0.616406	-1.23935	-0.575082	-0.546392	-0.455993	0.997258	-0.54598	-0.566765	0.912436	0.932127	0.828208	0.766004	0.825361	0.829106	-0.201091	0.787812	0.878721	0.843414	-0.106193	-0.19878	1.25173	-0.200759	0.614732	-0.243766	-0.281868	-0.223175	-0.124721	1.1832	0.38558	1.41992	-0.33274	-0.280861	-0.390777	0.400829	1.1735
	174	1.62144	-0.449585	1.26276	-0.415473	0.490638	-0.368657	-0.184367	-0.435201	0.474883	1.42602	1.09496	1.2752	-1.1151	-0.616406	-1.23935	-0.575082	-1.32832	-1.23463	-1.27788	0.207334	-1.31558	-0.761429	-0.0838914	-0.154819	-0.250155	-0.111768	0.829106	1.74726	1.71951	0.878721	0.843414	-0.106193	-1.1477	-0.318033	-0.200759	0.614732	1.39977	0.470546	0.610862	-0.124721	0.449032	1.19382	1.41992	-0.33274	0.557875	1.23705	-0.365669	-0.383233
	175	-0.0972338	-0.449585	-1.21725	0.436311	-1.19819	0.468501	-0.184367	1.18657	-0.348919	0.551143	0.358985	0.434493	-1.1151	-1.38721	-1.23935	-1.36522	-1.32832	-1.23463	-1.27788	-1.29929	-1.31558	-0.761429	0.932127	-0.154819	0.766004	0.825361	-0.104173	0.773084	0.787812	0.878721	-0.117549	-1.02001	-0.19878	1.25173	1.50439	-0.153977	-0.243766	-0.281868	0.610862	1.57461	-0.285136	1.19382	1.41992	-0.33274	0.557875	1.23705	1.16733	-0.383233
	176	-0.0972338	-0.449585	0.436087	-0.415473	-0.353776	-0.368657	1.57587	0.375686	1.29869	0.551143	-0.37699	-1.24692	-0.340923	0.925198	1.0059	1.00519	1.01746	1.10129	0.997258	0.960648	1.67969	0.0755031	-0.0838914	0.828208	0.766004	-0.111768	0.829106	-0.201091	-1.07558	0.878721	-0.117549	-1.02001	-0.19878	1.25173	-0.200759	0.614732	1.39977	-0.281868	-0.223175	-0.974384	0.449032	-0.422655	1.41992	-0.33274	-0.280861	-0.390777	-0.365669	-0.383233
	177	0.762103	1.23058	-0.390582	0.436311	-0.353776	-0.368657	1.57587	-0.435201	-0.348919	-0.32373	-0.37699	-0.406213	-0.340923	0.154396	0.257483	0.215052	0.235535	1.10129	0.997258	0.207334	0.930869	0.0755031	-0.0838914	-0.154819	-0.250155	-0.111768	0.829106	0.773084	-0.143886	-1.0148	-0.117549	-1.02001	-0.19878	-0.318033	0.651813	0.614732	-0.243766	-0.281868	-0.223175	-0.124721	1.1832	-0.422655	1.41992	1.34766	1.39661	-0.390777	0.400829	-0.383233
	178	-0.0972338	-0.449585	1.26276	0.436311	-1.19819	0.468501	-0.184367	-1.24609	-0.348919	1.42602	1.09496	-0.406213	-0.340923	-1.38721	-1.23935	-1.36522	-0.546392	-0.455993	-1.27788	-0.54598	-0.566765	0.912436	-0.0838914	0.828208	-0.250155	0.825361	0.829106	0.773084	0.787812	0.878721	0.843414	0.807628	0.750142	-0.318033	1.50439	-0.153977	1.39977	1.22296	0.610862	0.724942	0.449032	1.19382	1.41992	0.50746	1.39661	1.23705	1.16733	1.1735
	179	1.62144	1.23058	0.436087	-0.415473	0.490638	1.30566	0.69575	1.18657	1.29869	-0.32373	1.09496	0.434493	0.433257	0.925198	1.0059	1.00519	-0.546392	-0.455993	0.997258	-0.54598	-0.566765	0.912436	-0.0838914	-0.154819	0.766004	-0.111768	-0.104173	-0.201091	-0.143886	-0.0680393	-0.117549	0.807628	0.750142	-0.318033	0.651813	1.38344	-0.243766	1.22296	-0.223175	-0.124721	1.1832	1.19382	-0.132969	-0.33274	-0.280861	-0.390777	-0.365669	-0.383233
	180	-0.0972338	-0.449585	1.26276	-0.415473	0.490638	1.30566	-0.184367	1.18657	-0.348919	1.42602	-0.37699	-0.406213	-1.1151	-1.38721	-1.23935	-1.36522	-1.32832	-1.23463	-1.27788	-1.29929	0.182052	0.0755031	-0.0838914	-0.154819	-0.250155	0.825361	-0.104173	-0.201091	-0.143886	-0.0680393	-0.117549	-1.02001	0.750142	0.466848	1.50439	1.38344	-0.243766	0.470546	-0.223175	1.57461	0.449032	1.19382	1.41992	1.34766	0.557875	1.23705	1.16733	1.1735
	181	0.762103	0.390497	0.436087	-0.415473	1.33505	0.468501	0.69575	0.375686	0.474883	-0.32373	-0.37699	0.434493	0.433257	0.925198	0.257483	1.00519	0.235535	1.10129	0.238878	0.960648	0.930869	-0.761429	-0.0838914	-0.154819	0.766004	0.825361	-0.104173	-0.201091	-1.07558	-0.0680393	-1.07851	0.807628	0.750142	1.25173	-0.200759	-0.153977	-0.243766	-0.281868	-0.223175	-0.124721	0.449032	-0.422655	-0.132969	0.50746	-0.280861	1.23705	0.400829	-0.383233
	182	1.62144	1.23058	-0.390582	-0.415473	-0.353776	-0.368657	1.57587	-0.435201	1.29869	-0.32373	1.09496	-0.406213	-0.340923	0.154396	1.0059	0.215052	0.235535	1.10129	0.238878	0.207334	0.182052	0.0755031	0.932127	0.828208	0.766004	-0.111768	-0.104173	-0.201091	0.787812	0.878721	0.843414	0.807628	-0.19878	-0.318033	-0.200759	1.38344	1.39977	0.470546	0.610862	-0.124721	0.449032	-0.422655	-0.132969	-0.33274	0.557875	-0.390777	0.400829	-0.383233
	183	-0.0972338	1.23058	-0.390582	1.2881	-0.353776	-0.368657	0.69575	0.375686	1.29869	-0.32373	-1.11296	-0.406213	-0.340923	-0.616406	-1.23935	-1.36522	-1.32832	-1.23463	-1.27788	-1.29929	-1.31558	0.912436	-1.09991	-0.154819	-0.250155	-0.111768	-0.104173	-0.201091	0.787812	-0.0680393	-0.117549	-1.02001	-1.1477	-0.318033	-0.200759	0.614732	-1.06554	-0.281868	0.610862	-0.124721	-0.285136	1.19382	-0.132969	-1.17294	1.39661	1.23705	-0.365669	1.1735
	184	1.62144	-0.449585	0.436087	0.436311	1.33505	1.30566	0.69575	1.18657	-0.348919	1.42602	-0.37699	0.434493	-0.340923	-0.616406	-1.23935	-1.36522	-1.32832	-1.23463	-1.27788	-1.29929	-1.31558	0.0755031	-0.0838914	0.828208	0.766004	0.825361	1.76239	0.773084	-0.143886	-1.0148	0.843414	-0.106193	-0.19878	-0.318033	1.50439	0.614732	1.39977	-1.03428	-0.223175	1.57461	-0.285136	-1.23089	1.41992	0.50746	-0.280861	1.23705	-0.365669	0.395135
	185	-0.0972338	0.390497	1.26276	0.436311	0.490638	1.30566	0.69575	-0.435201	-0.348919	0.551143	1.09496	0.434493	0.433257	0.925198	1.0059	0.215052	1.01746	0.322648	0.997258	-0.54598	0.182052	0.0755031	0.932127	-0.154819	1.78216	-0.111768	-1.03745	0.773084	-0.143886	-0.0680393	1.80438	-1.02001	-0.19878	-0.318033	-0.200759	1.38344	1.39977	0.470546	0.610862	-0.974384	1.1832	-0.422655	-0.132969	1.34766	0.557875	1.23705	0.400829	1.1735
	186	-0.956571	-2.12975	-2.04392	-1.26726	-0.353776	-1.20581	-0.184367	-0.435201	-1.99652	-2.07348	-0.37699	-1.24692	1.20744	0.154396	1.0059	0.215052	1.79939	1.10129	1.75564	1.71396	1.67969	-1.59836	-2.11593	-2.12087	-0.250155	-1.98602	-1.03745	-2.14944	-2.00728	-1.0148	-1.07851	-1.02001	-1.1477	-1.10291	-1.9059	-1.6914	-0.243766	-1.7867	-1.05721	-1.82405	-1.0193	-1.23089	-0.132969	-2.01314	-1.1196	-2.0186	-1.89866	-1.1616
	187	-0.0972338	0.390497	0.436087	0.436311	1.33505	-0.368657	0.69575	-0.435201	1.29869	1.42602	1.09496	-0.406213	-1.1151	-1.38721	-0.490934	-1.36522	-1.32832	-1.23463	-0.519502	-1.29929	-1.31558	0.912436	-0.0838914	-0.154819	0.766004	-0.111768	-0.104173	-0.201091	0.787812	0.878721	-0.117549	-0.106193	0.750142	-0.318033	-0.200759	1.38344	0.578003	1.22296	-0.223175	0.724942	1.1832	-0.422655	0.643475	1.34766	0.557875	0.423134	1.16733	0.395135
	188	1.62144	0.390497	-0.390582	0.436311	0.490638	0.468501	-0.184367	0.375686	1.29869	0.551143	1.09496	1.2752	-0.340923	-0.616406	-0.490934	-0.575082	1.01746	1.10129	-0.519502	-0.54598	0.930869	0.0755031	-1.09991	-0.154819	-0.250155	-0.111768	-0.104173	-0.201091	0.787812	0.878721	-1.07851	-0.106193	-1.1477	1.25173	0.651813	1.38344	0.578003	0.470546	1.4449	0.724942	0.449032	-0.422655	0.643475	0.50746	-0.280861	1.23705	0.400829	1.1735
	189	-0.0972338	-0.449585	-0.390582	0.436311	0.490638	0.468501	1.57587	-0.435201	-0.348919	0.551143	1.09496	0.434493	-0.340923	-0.616406	1.0059	-0.575082	-0.546392	-0.455993	0.997258	-0.54598	-0.566765	0.912436	-0.0838914	-0.154819	-0.250155	-0.111768	-0.104173	0.773084	0.787812	-0.0680393	-0.117549	-0.106193	-0.19878	0.466848	1.50439	0.614732	-0.243766	-0.281868	0.610862	1.57461	-0.285136	1.19382	-0.132969	1.34766	1.39661	1.23705	1.16733	1.1735
	190	-0.0972338	-0.449585	1.26276	1.2881	1.33505	-0.368657	-0.184367	-0.435201	1.29869	-0.32373	-0.37699	0.434493	-1.1151	-0.616406	-1.23935	-1.36522	-0.546392	-1.23463	-1.27788	0.960648	-1.31558	0.0755031	-0.0838914	-0.154819	0.766004	-0.111768	-0.104173	-0.201091	-0.143886	-0.0680393	-0.117549	-0.106193	-0.19878	1.25173	0.651813	0.614732	1.39977	1.22296	0.610862	0.724942	0.449032	-0.422655	-0.132969	0.50746	1.39661	-0.390777	-0.365669	-0.383233
	191	0.762103	0.390497	1.26276	1.2881	0.490638	0.468501	-1.06448	1.18657	0.474883	1.42602	0.358985	0.434493	-0.340923	0.154396	1.0059	1.00519	0.235535	1.10129	0.997258	0.207334	-0.566765	1.74937	0.932127	0.828208	1.78216	0.825361	0.829106	1.74726	0.787812	0.878721	1.80438	1.72145	1.69906	1.25173	1.50439	0.614732	0.578003	0.470546	1.4449	1.57461	1.1832	1.19382	1.41992	1.34766	1.39661	1.23705	1.16733	1.1735
	192	-1.81591	-0.449585	-1.21725	-0.415473	-1.19819	-1.20581	-1.06448	-1.24609	-1.17272	-0.32373	-1.11296	-0.406213	1.20744	-0.616406	1.0059	0.215052	1.79939	0.322648	1.75564	0.207334	0.182052	-1.59836	-0.0838914	-1.13785	-0.250155	-1.98602	-0.104173	-0.201091	0.787812	-0.0680393	0.843414	-0.106193	0.750142	-1.88779	-0.200759	-1.6914	-0.243766	-1.03428	-1.89125	-1.82405	-1.75347	-1.23089	-1.68586	-0.33274	-0.280861	-0.390777	-1.13217	-1.93997
	193	-0.956571	-1.28967	-2.04392	-1.26726	-2.04261	-1.20581	-1.9446	-0.435201	-1.17272	-2.07348	-1.84894	-2.08762	1.20744	0.925198	0.257483	1.00519	0.235535	1.10129	1.75564	0.960648	0.930869	-0.761429	-2.11593	-1.13785	-0.250155	-1.0489	-1.97073	-1.17527	-2.00728	-1.0148	-1.07851	-1.93384	-2.09662	-1.88779	-1.9059	-1.6914	-1.8873	-1.7867	-1.89125	-1.82405	-1.75347	-2.03913	-1.68586	-2.01314	-1.95833	-2.0186	-1.89866	-0.383233
	194	-0.956571	0.390497	-1.21725	-2.11904	-2.04261	-2.04297	-1.06448	-0.435201	-1.99652	-1.1986	-0.37699	-0.406213	1.20744	0.925198	1.75432	0.215052	1.01746	0.322648	1.75564	0.960648	1.67969	-0.761429	-1.09991	-2.12087	-0.250155	-1.0489	-0.104173	-1.17527	-1.07558	-1.0148	-1.07851	-0.106193	-1.1477	-1.10291	-0.200759	-0.922686	-0.243766	-0.281868	0.610862	-1.82405	-1.0193	-0.422655	-1.68586	-2.01314	-1.95833	-2.0186	-1.13217	-1.93997
	195	1.62144	1.23058	0.436087	0.436311	0.490638	1.30566	1.57587	-0.435201	0.474883	-0.32373	1.09496	1.2752	-0.340923	-1.38721	-0.490934	0.215052	-0.546392	-0.455993	-1.27788	-0.54598	-1.31558	0.912436	1.94814	1.81124	1.78216	1.76249	0.829106	1.74726	1.71951	0.878721	1.80438	0.807628	1.69906	-0.318033	1.50439	-0.153977	1.39977	-0.281868	-0.223175	1.57461	1.1832	1.19382	-0.132969	1.34766	0.557875	1.23705	-0.365669	1.1735
	196	-1.81591	-1.28967	0.436087	-0.415473	-0.353776	-0.368657	-1.9446	-1.24609	-1.99652	-1.1986	-1.84894	-1.24692	1.20744	0.925198	1.0059	1.79532	1.01746	1.87993	0.997258	0.960648	1.67969	-0.761429	-0.0838914	-0.154819	-1.26631	-1.0489	-0.104173	-2.14944	-1.07558	-1.0148	-1.07851	-1.93384	-1.1477	-1.88779	-1.9059	-1.6914	-0.243766	-1.03428	-1.05721	-0.124721	-1.75347	-2.03913	-1.68586	-0.33274	-1.1196	-0.390777	-1.13217	-0.383233
	197	-0.956571	-0.449585	-2.04392	-0.415473	-0.353776	1.30566	-0.184367	-1.24609	-1.99652	-0.32373	-1.84894	-2.08762	1.20744	0.925198	-0.490934	1.79532	1.01746	1.10129	-0.519502	0.960648	0.182052	-0.761429	-0.0838914	-1.13785	-1.26631	-1.0489	-0.104173	-1.17527	-1.07558	-1.96156	-1.07851	-1.02001	-0.19878	-1.88779	-1.9059	-1.6914	-0.243766	-1.7867	-1.89125	-1.82405	-1.75347	-1.23089	-1.68586	-0.33274	-1.95833	-2.0186	-1.89866	-1.93997
	198	-0.956571	-1.28967	-1.21725	-0.415473	-2.04261	-1.20581	-1.06448	-2.05698	-1.17272	-1.1986	-1.11296	-1.24692	1.20744	1.696	1.75432	-0.575082	1.79939	-0.455993	1.75564	0.960648	1.67969	-0.761429	-1.09991	-1.13785	-0.250155	-0.111768	-1.97073	-0.201091	-2.00728	-0.0680393	-2.03947	-1.02001	-1.1477	-1.10291	-0.200759	-0.922686	-0.243766	-1.03428	-1.89125	-1.82405	-1.0193	-2.03913	-1.68586	-2.01314	-1.1196	-0.390777	-1.13217	-0.383233
	199	-1.81591	-0.449585	-1.21725	-0.415473	-1.19819	-0.368657	-1.06448	-2.05698	-1.99652	-1.1986	-0.37699	-1.24692	-0.340923	0.925198	1.0059	1.00519	1.01746	1.10129	-0.519502	0.960648	1.67969	-1.59836	-2.11593	-2.12087	0.766004	-1.0489	-0.104173	-1.17527	-0.143886	-0.0680393	-1.07851	-1.02001	-2.09662	-1.88779	-1.9059	-0.922686	-0.243766	-1.03428	-1.89125	-0.124721	-1.0193	-0.422655	-1.68586	-0.33274	-0.280861	-0.390777	-1.13217	-1.93997
	200	-0.0972338	1.23058	-0.390582	1.2881	-0.353776	-0.368657	0.69575	-0.435201	0.474883	-0.32373	1.09496	-0.406213	-1.1151	0.154396	-1.23935	-0.575082	0.235535	0.322648	-0.519502	-0.54598	-0.566765	0.0755031	-0.0838914	-0.154819	-0.250155	-0.111768	-0.104173	-0.201091	-0.143886	0.878721	-1.07851	-0.106193	-0.19878	0.466848	0.651813	-0.153977	1.39977	-0.281868	0.610862	0.724942	-0.285136	-0.422655	1.41992	1.34766	-0.280861	-0.390777	1.16733	1.1735
	201	-0.956571	-0.449585	-2.04392	-2.11904	-0.353776	0.468501	-1.06448	-2.05698	-1.99652	-1.1986	-1.84894	-0.406213	1.20744	1.696	1.0059	-0.575082	1.01746	0.322648	1.75564	1.71396	1.67969	-1.59836	-1.09991	-1.13785	-1.26631	-1.98602	-1.97073	-0.201091	-0.143886	-1.0148	-1.07851	-0.106193	-0.19878	-1.10291	-0.200759	-0.922686	-1.8873	-1.7867	-1.05721	-0.124721	-1.0193	-0.422655	-1.68586	-0.33274	-1.1196	-0.390777	-1.13217	-1.93997
	202	-1.81591	-2.12975	-1.21725	-0.415473	-1.19819	-1.20581	-0.184367	-0.435201	-1.17272	-0.32373	-1.84894	-2.08762	0.433257	0.154396	1.75432	0.215052	0.235535	0.322648	1.75564	0.960648	0.930869	-1.59836	-2.11593	-1.13785	-1.26631	-1.0489	-1.03745	-1.17527	-2.00728	-1.96156	-1.07851	-1.93384	-1.1477	-1.10291	-1.9059	-0.922686	-1.8873	-1.03428	-1.05721	-0.124721	-1.0193	-2.03913	-0.132969	-2.01314	-1.95833	-2.0186	-1.13217	-1.93997
	203	-1.81591	0.390497	-1.21725	-1.26726	0.490638	-1.20581	-1.9446	-2.05698	-1.99652	-1.1986	-0.37699	0.434493	0.433257	0.925198	1.0059	1.00519	0.235535	1.10129	0.997258	0.960648	0.930869	0.0755031	-2.11593	-2.12087	-1.26631	-0.111768	-1.97073	-0.201091	-1.07558	-0.0680393	-2.03947	-1.02001	-1.1477	-0.318033	-0.200759	-1.6914	-0.243766	-1.03428	-1.89125	-0.124721	-1.75347	-2.03913	-0.132969	-0.33274	-1.1196	0.423134	-1.13217	-0.383233
	204	-0.956571	-1.28967	-0.390582	-1.26726	-0.353776	-1.20581	-1.06448	-0.435201	-1.17272	-1.1986	-1.84894	-2.08762	1.98162	1.696	1.0059	1.00519	1.01746	0.322648	1.75564	1.71396	1.67969	-0.761429	-1.09991	-0.154819	-0.250155	-1.98602	-0.104173	-1.17527	-0.143886	-1.0148	-0.117549	-0.106193	-1.1477	-1.88779	-0.200759	-1.6914	-0.243766	-1.03428	-1.89125	-0.124721	-1.75347	-0.422655	-0.909413	-0.33274	-0.280861	-0.390777	-0.365669	-1.1616
	205	-0.0972338	1.23058	1.26276	1.2881	-0.353776	0.468501	0.69575	-0.435201	0.474883	-0.32373	1.09496	-0.406213	-0.340923	0.154396	1.0059	-0.575082	1.01746	-0.455993	0.997258	0.960648	-0.566765	0.912436	-0.0838914	-0.154819	-0.250155	1.76249	1.76239	-0.201091	0.787812	0.878721	0.843414	-0.106193	-0.19878	-1.10291	0.651813	-0.922686	-0.243766	-0.281868	0.610862	-0.124721	1.1832	-0.422655	-0.132969	-0.33274	-0.280861	-0.390777	-0.365669	-0.383233
	206	-1.81591	-0.449585	-2.04392	-1.26726	-0.353776	-2.04297	-1.9446	-0.435201	-1.17272	-1.1986	-1.11296	-2.08762	0.433257	0.925198	0.257483	1.00519	1.79939	0.322648	1.75564	0.207334	1.67969	-1.59836	-2.11593	-0.154819	-0.250155	-1.98602	-0.104173	-1.17527	-1.07558	-1.0148	-1.07851	-1.02001	-0.19878	-1.10291	-1.9059	-0.153977	-1.8873	-1.03428	-1.05721	-1.82405	-1.0193	-2.03913	-1.68586	-2.01314	-1.95833	-2.0186	-1.89866	-1.93997
	207	-0.0972338	-0.449585	-2.04392	-1.26726	-2.04261	-2.04297	-1.9446	-0.435201	-1.17272	-1.1986	-1.84894	-2.08762	1.98162	1.696	1.75432	0.215052	1.79939	1.10129	1.75564	0.960648	1.67969	-1.59836	-1.09991	-1.13785	-1.26631	-1.0489	-1.03745	-1.17527	-0.143886	-1.0148	-2.03947	-1.02001	-1.1477	0.466848	-0.200759	-0.922686	-0.243766	-1.7867	0.610862	-0.124721	-1.0193	1.19382	-1.68586	-0.33274	-0.280861	-0.390777	-0.365669	-0.383233
	208	0.762103	0.390497	1.26276	-0.415473	1.33505	0.468501	-0.184367	-0.435201	1.29869	-0.32373	1.09496	1.2752	-1.1151	-0.616406	-1.23935	-0.575082	-0.546392	-0.455993	-0.519502	-0.54598	-0.566765	0.0755031	0.932127	-0.154819	-0.250155	-0.111768	0.829106	0.773084	0.787812	-0.0680393	-1.07851	-0.106193	-1.1477	-0.318033	0.651813	1.38344	-0.243766	-0.281868	-0.223175	0.724942	1.1832	-0.422655	0.643475	0.50746	-0.280861	1.23705	-0.365669	0.395135
	209	-0.956571	-2.12975	-1.21725	-2.11904	-1.19819	-1.20581	-1.9446	-1.24609	-0.348919	0.551143	-1.84894	-2.08762	1.20744	0.925198	1.75432	1.00519	0.235535	1.87993	0.997258	1.71396	0.930869	-0.761429	-0.0838914	-1.13785	-1.26631	-0.111768	-1.97073	-1.17527	-2.00728	-1.0148	-2.03947	-0.106193	0.750142	-1.10291	-0.200759	-1.6914	-0.243766	-1.03428	-1.89125	-0.124721	-1.75347	-0.422655	-1.68586	-0.33274	-1.95833	-0.390777	-1.13217	-0.383233
	210	-0.0972338	0.390497	1.26276	1.2881	0.490638	1.30566	-0.184367	-0.435201	0.474883	0.551143	1.09496	0.434493	-0.340923	-0.616406	-0.490934	-0.575082	-0.546392	0.322648	-0.519502	-0.54598	-0.566765	0.912436	-0.0838914	-0.154819	-0.250155	0.825361	0.829106	1.74726	-0.143886	-0.0680393	-0.117549	0.807628	-0.19878	-0.318033	1.50439	-0.153977	-0.243766	-0.281868	-0.223175	-0.124721	1.1832	-0.422655	0.643475	-0.33274	0.557875	-0.390777	-0.365669	-0.383233
	211	-0.0972338	0.390497	-0.390582	-1.26726	0.490638	0.468501	0.69575	0.375686	0.474883	1.42602	1.09496	0.434493	-0.340923	-1.38721	-1.23935	-1.36522	-0.546392	0.322648	-0.519502	0.207334	0.182052	0.912436	-0.0838914	0.828208	0.766004	0.825361	-0.104173	0.773084	-0.143886	-0.0680393	0.843414	0.807628	0.750142	-0.318033	-0.200759	1.38344	-0.243766	1.22296	-0.223175	-0.124721	1.1832	1.19382	-0.132969	-0.33274	1.39661	1.23705	0.400829	-0.383233
	212	0.762103	-0.449585	0.436087	1.2881	-0.353776	1.30566	1.57587	1.18657	-0.348919	0.551143	1.09496	1.2752	0.433257	-0.616406	-0.490934	-0.575082	-1.32832	-1.23463	-0.519502	-0.54598	-0.566765	0.912436	-0.0838914	-0.154819	0.766004	-0.111768	-0.104173	-0.201091	-1.07558	-0.0680393	-0.117549	-0.106193	-0.19878	1.25173	1.50439	-0.153977	1.39977	1.22296	0.610862	1.57461	1.1832	-0.422655	-0.132969	-0.33274	-0.280861	1.23705	1.16733	-0.383233
	213	-0.0972338	1.23058	1.26276	1.2881	0.490638	-0.368657	0.69575	0.375686	1.29869	-0.32373	1.09496	0.434493	-0.340923	0.925198	-0.490934	-0.575082	-0.546392	-0.455993	-0.519502	-0.54598	-0.566765	0.0755031	-0.0838914	-0.154819	-0.250155	0.825361	0.829106	0.773084	0.787812	-0.0680393	-0.117549	-0.106193	0.750142	1.25173	-0.200759	-0.153977	0.578003	1.22296	-0.223175	0.724942	1.1832	1.19382	-0.132969	1.34766	0.557875	1.23705	-0.365669	1.1735
	214	-1.81591	-0.449585	-0.390582	-1.26726	-1.19819	-0.368657	-1.9446	-2.05698	-1.99652	-1.1986	-0.37699	-1.24692	1.20744	1.696	1.0059	1.00519	1.01746	1.87993	0.997258	1.71396	1.67969	-0.761429	-1.09991	-2.12087	-0.250155	-1.0489	-1.97073	-0.201091	-0.143886	-1.0148	-2.03947	-0.106193	-1.1477	-1.88779	-0.200759	-1.6914	-0.243766	-1.7867	-1.05721	-1.82405	-1.0193	-0.422655	-1.68586	-2.01314	-0.280861	-1.20469	0.400829	-0.383233
	215	-1.81591	-1.28967	-2.04392	-1.26726	-1.19819	-1.20581	-1.06448	-1.24609	-1.17272	-2.07348	-0.37699	-2.08762	1.98162	1.696	1.0059	1.00519	1.79939	1.10129	1.75564	1.71396	1.67969	-1.59836	-2.11593	-2.12087	-1.26631	-0.111768	-0.104173	-0.201091	-1.07558	-0.0680393	-1.07851	-1.02001	-1.1477	-1.88779	-0.200759	-1.6914	-1.8873	-0.281868	-1.05721	-0.124721	-1.0193	-0.422655	-1.68586	-0.33274	-1.1196	-2.0186	-1.89866	-0.383233
	216	1.62144	1.23058	0.436087	1.2881	1.33505	1.30566	0.69575	-0.435201	1.29869	-0.32373	1.09496	-0.406213	-0.340923	-0.616406	-0.490934	-0.575082	-0.546392	1.10129	-0.519502	-0.54598	0.930869	0.0755031	1.94814	-0.154819	-0.250155	0.825361	0.829106	1.74726	0.787812	1.82548	0.843414	0.807628	-0.19878	-0.318033	0.651813	0.614732	1.39977	1.22296	-0.223175	-0.124721	-0.285136	1.19382	1.41992	1.34766	0.557875	1.23705	1.16733	1.1735
	217	-0.0972338	1.23058	-0.390582	0.436311	0.490638	0.468501	-0.184367	1.18657	1.29869	1.42602	1.09496	0.434493	-0.340923	-0.616406	-1.23935	-1.36522	-1.32832	-1.23463	-0.519502	-1.29929	0.182052	0.912436	0.932127	-0.154819	0.766004	-0.111768	-0.104173	-0.201091	-0.143886	-0.0680393	-0.117549	-0.106193	0.750142	0.466848	1.50439	1.38344	1.39977	0.470546	0.610862	-0.124721	0.449032	1.19382	-0.132969	1.34766	0.557875	-0.390777	0.400829	1.1735
	218	0.762103	-0.449585	1.26276	0.436311	-0.353776	0.468501	1.57587	-0.435201	-0.348919	0.551143	1.09496	-0.406213	0.433257	-0.616406	0.257483	1.00519	-0.546392	1.10129	-0.519502	0.207334	0.930869	0.0755031	-0.0838914	-0.154819	-0.250155	-0.111768	-0.104173	-0.201091	-0.143886	-0.0680393	-0.117549	-0.106193	0.750142	1.25173	0.651813	-0.153977	1.39977	0.470546	-0.223175	-0.124721	-0.285136	1.19382	1.41992	-0.33274	1.39661	1.23705	0.400829	1.1735
	219	1.62144	0.390497	0.436087	1.2881	0.490638	1.30566	-0.184367	1.18657	0.474883	-0.32373	1.09496	1.2752	-0.340923	-1.38721	-1.23935	-1.36522	-1.32832	-1.23463	-1.27788	-1.29929	-1.31558	0.0755031	-0.0838914	-0.154819	-0.250155	-0.111768	-0.104173	-0.201091	-0.143886	-0.0680393	-0.117549	-0.106193	0.750142	-0.318033	0.651813	1.38344	-0.243766	1.22296	0.610862	-0.124721	-0.285136	0.38558	-0.132969	-0.33274	-0.280861	-0.390777	0.400829	1.1735
	220	-0.0972338	1.23058	-0.390582	0.436311	1.33505	-0.368657	-0.184367	0.375686	-0.348919	1.42602	1.09496	0.434493	-0.340923	0.154396	0.257483	-0.575082	0.235535	-0.455993	0.997258	0.207334	0.930869	1.74937	-0.0838914	0.828208	0.766004	0.825361	0.829106	0.773084	-0.143886	-1.0148	-0.117549	-0.106193	-0.19878	-0.318033	1.50439	0.614732	1.39977	1.22296	0.610862	0.724942	-0.285136	-0.422655	-0.132969	1.34766	-0.280861	1.23705	-0.365669	1.1735
	221	0.762103	0.390497	-0.390582	0.436311	-0.353776	0.468501	-0.184367	0.375686	1.29869	-0.32373	-1.11296	-0.406213	-1.1151	-1.38721	-0.490934	-0.575082	-0.546392	1.10129	-0.519502	-0.54598	-0.566765	0.0755031	-0.0838914	-0.154819	-0.250155	-0.111768	-0.104173	-0.201091	-0.143886	-0.0680393	-0.117549	-0.106193	-0.19878	0.466848	1.50439	-0.153977	-0.243766	1.22296	-0.223175	1.57461	1.1832	0.38558	-0.132969	1.34766	1.39661	1.23705	1.16733	1.1735
	222	-0.0972338	-0.449585	1.26276	-1.26726	1.33505	1.30566	0.69575	-0.435201	-0.348919	0.551143	-0.37699	0.434493	-0.340923	-0.616406	-0.490934	-0.575082	-0.546392	-0.455993	-1.27788	0.207334	-0.566765	0.912436	-0.0838914	-0.154819	-0.250155	-0.111768	-0.104173	-0.201091	0.787812	-0.0680393	-1.07851	-0.106193	0.750142	1.25173	-0.200759	-0.922686	0.578003	-0.281868	-0.223175	-0.124721	-0.285136	0.38558	-0.909413	-0.33274	1.39661	-0.390777	0.400829	-0.383233
	223	-0.0972338	-0.449585	0.436087	1.2881	0.490638	-0.368657	0.69575	0.375686	-0.348919	0.551143	1.09496	1.2752	-0.340923	0.925198	1.0059	1.00519	0.235535	0.322648	0.238878	0.207334	0.182052	-0.761429	-0.0838914	-0.154819	0.766004	-0.111768	-0.104173	0.773084	-0.143886	-0.0680393	-1.07851	0.807628	-0.19878	0.466848	0.651813	1.38344	1.39977	-0.281868	0.610862	0.724942	1.1832	0.38558	1.41992	-0.33274	0.557875	1.23705	-0.365669	1.1735
	224	1.62144	0.390497	0.436087	1.2881	-0.353776	-2.04297	-0.184367	-0.435201	1.29869	-0.32373	1.09496	1.2752	0.433257	-0.616406	-0.490934	-0.575082	-0.546392	-0.455993	-0.519502	-0.54598	-1.31558	0.0755031	-0.0838914	0.828208	-0.250155	-0.111768	-0.104173	0.773084	-0.143886	0.878721	-0.117549	-1.02001	-0.19878	-0.318033	0.651813	-0.153977	1.39977	1.22296	1.4449	0.724942	1.1832	0.38558	1.41992	-0.33274	1.39661	-0.390777	1.16733	-0.383233
	225	-0.956571	-2.12975	-1.21725	-2.11904	-1.19819	-2.04297	-1.06448	-1.24609	-1.17272	-1.1986	-1.11296	-2.08762	1.20744	1.696	1.0059	1.79532	1.01746	1.10129	0.997258	0.960648	0.930869	-1.59836	-2.11593	-1.13785	-1.26631	-1.98602	-1.03745	-2.14944	-2.00728	-1.96156	-1.07851	-1.93384	-1.1477	-1.88779	-0.200759	-0.922686	-0.243766	-1.03428	-0.223175	-0.124721	-0.285136	-1.23089	-0.132969	-0.33274	-1.1196	-2.0186	-1.13217	-0.383233
	226	-0.956571	-2.12975	-2.04392	-2.11904	-0.353776	-2.04297	-1.06448	-1.24609	-0.348919	-1.1986	-1.84894	-2.08762	1.20744	0.925198	1.75432	1.00519	0.235535	0.322648	1.75564	1.71396	1.67969	0.0755031	-1.09991	-2.12087	-0.250155	-1.0489	-1.97073	-0.201091	-0.143886	-0.0680393	-2.03947	-1.93384	-1.1477	-0.318033	-0.200759	-1.6914	-0.243766	-1.03428	-1.05721	-1.82405	-1.0193	-0.422655	-1.68586	-2.01314	-1.95833	-0.390777	-1.13217	-1.93997
	227	-0.0972338	0.390497	1.26276	-0.415473	1.33505	-0.368657	-0.184367	-0.435201	-0.348919	1.42602	1.09496	1.2752	-0.340923	0.925198	0.257483	1.00519	0.235535	1.10129	0.238878	0.960648	0.182052	0.0755031	-0.0838914	-0.154819	-0.250155	-0.111768	-0.104173	0.773084	-0.143886	-0.0680393	-0.117549	-0.106193	0.750142	1.25173	-0.200759	1.38344	1.39977	1.22296	0.610862	0.724942	1.1832	-0.422655	-0.132969	1.34766	-0.280861	0.423134	1.16733	1.1735
	228	-0.0972338	0.390497	0.436087	1.2881	-0.353776	1.30566	-0.184367	-0.435201	1.29869	0.551143	-0.37699	0.434493	-0.340923	-1.38721	-0.490934	-0.575082	0.235535	-1.23463	-1.27788	-1.29929	-1.31558	1.74937	1.94814	0.828208	0.766004	1.76249	0.829106	-0.201091	-0.143886	0.878721	0.843414	-0.106193	0.750142	1.25173	-0.200759	-0.922686	1.39977	-1.03428	-0.223175	-0.124721	1.1832	-0.422655	1.41992	1.34766	0.557875	0.423134	1.16733	1.1735
	229	-0.956571	-2.12975	-1.21725	-2.11904	-2.04261	-0.368657	-1.06448	-2.05698	-1.99652	-2.07348	-0.37699	-2.08762	1.98162	1.696	1.0059	1.79532	1.79939	1.10129	1.75564	0.960648	1.67969	-1.59836	-2.11593	-2.12087	-0.250155	-0.111768	-1.97073	-0.201091	-0.143886	-0.0680393	-2.03947	-1.02001	-2.09662	-1.88779	-0.200759	-1.6914	-0.243766	-0.281868	-1.05721	-1.82405	-1.0193	-2.03913	-1.68586	-0.33274	-0.280861	-1.20469	-1.89866	-1.93997
	230	-0.0972338	-0.449585	1.26276	0.436311	1.33505	-0.368657	0.69575	-0.435201	1.29869	1.42602	1.09496	1.2752	-0.340923	0.154396	0.257483	-0.575082	-0.546392	-0.455993	0.238878	0.207334	0.182052	-0.761429	0.932127	-0.154819	-0.250155	0.825361	-0.104173	0.773084	0.787812	-0.0680393	0.843414	-0.106193	-0.19878	0.466848	1.50439	-0.153977	1.39977	-1.03428	-0.223175	0.724942	-0.285136	-0.422655	1.41992	-0.33274	-0.280861	1.23705	0.400829	1.1735
	231	-0.956571	-2.12975	-0.390582	-2.11904	-0.353776	-2.04297	-1.9446	-0.435201	-1.99652	-1.1986	-0.37699	-1.24692	0.433257	1.696	1.75432	1.79532	1.79939	1.87993	1.75564	0.960648	1.67969	-1.59836	-1.09991	-0.154819	-2.28247	-1.98602	-1.97073	-1.17527	-1.07558	-1.96156	-0.117549	-1.02001	-1.1477	-1.88779	-1.9059	-0.922686	-1.8873	-0.281868	-1.89125	-1.82405	-1.0193	-2.03913	-1.68586	-0.33274	-1.1196	-1.20469	-1.13217	-1.1616
	232	-0.0972338	1.23058	-0.390582	0.436311	-0.353776	1.30566	-0.184367	0.375686	-0.348919	0.551143	1.09496	-0.406213	-1.1151	0.925198	0.257483	0.215052	1.01746	0.322648	0.238878	-0.54598	-0.566765	0.0755031	-0.0838914	0.828208	-0.250155	0.825361	-0.104173	-0.201091	0.787812	1.82548	-0.117549	-0.106193	0.750142	-0.318033	1.50439	0.614732	1.39977	1.22296	-0.223175	1.57461	1.1832	-0.422655	0.643475	1.34766	0.557875	0.423134	-0.365669	1.1735
	233	0.762103	-0.449585	0.436087	0.436311	0.490638	-0.368657	0.69575	1.18657	-0.348919	1.42602	-0.37699	1.2752	-1.1151	-1.38721	-1.23935	-1.36522	-1.32832	1.10129	-1.27788	-1.29929	-1.31558	0.912436	0.932127	-0.154819	0.766004	-0.111768	-0.104173	-0.201091	-0.143886	-0.0680393	-0.117549	-0.106193	-0.19878	-0.318033	0.651813	1.38344	-0.243766	1.22296	0.610862	0.724942	-0.285136	1.19382	0.643475	0.50746	-0.280861	0.423134	-0.365669	0.395135
	234	-0.0972338	0.390497	0.436087	0.436311	1.33505	1.30566	-0.184367	1.18657	1.29869	-0.32373	1.09496	1.2752	-0.340923	-0.616406	-0.490934	-0.575082	-0.546392	1.10129	0.238878	-0.54598	-0.566765	0.912436	-0.0838914	-0.154819	0.766004	0.825361	-0.104173	0.773084	-0.143886	-0.0680393	-0.117549	-0.106193	0.750142	1.25173	0.651813	-0.153977	-0.243766	1.22296	0.610862	-0.124721	0.449032	1.19382	-0.132969	1.34766	1.39661	-0.390777	1.16733	-0.383233
	235	-0.0972338	0.390497	0.436087	-0.415473	0.490638	-0.368657	-0.184367	0.375686	0.474883	-0.32373	1.09496	0.434493	1.20744	0.925198	1.0059	0.215052	1.01746	0.322648	0.997258	0.960648	0.930869	0.912436	-0.0838914	-0.154819	0.766004	0.825361	1.76239	1.74726	-0.143886	0.878721	-0.117549	-0.106193	-0.19878	-0.318033	-1.05333	1.38344	-0.243766	1.22296	-0.223175	-0.124721	-0.285136	1.19382	-0.132969	-0.33274	0.557875	-0.390777	-0.365669	1.1735
	236	-0.0972338	-0.449585	-0.390582	1.2881	-0.353776	0.468501	0.69575	-0.435201	-0.348919	-1.1986	1.09496	1.2752	-0.340923	-0.616406	-1.23935	-0.575082	-0.546392	-0.455993	-0.519502	-1.29929	-0.566765	-0.761429	-0.0838914	0.828208	-0.250155	-0.111768	-0.104173	0.773084	-1.07558	-1.0148	-0.117549	-1.02001	0.750142	1.25173	1.50439	-0.153977	1.39977	1.22296	0.610862	1.57461	1.1832	1.19382	-0.909413	1.34766	0.557875	1.23705	-0.365669	1.1735
	237	-0.0972338	-0.449585	-0.390582	0.436311	0.490638	-0.368657	-0.184367	1.18657	1.29869	1.42602	-0.37699	0.434493	-1.1151	-1.38721	-1.23935	-1.36522	-1.32832	-1.23463	-1.27788	-1.29929	-1.31558	0.0755031	0.932127	0.828208	1.78216	0.825361	-0.104173	-0.201091	0.787812	1.82548	-0.117549	0.807628	0.750142	0.466848	0.651813	1.38344	-0.243766	1.22296	-0.223175	-0.124721	1.1832	0.38558	1.41992	-0.33274	-0.280861	1.23705	1.16733	-0.383233
	238	-0.0972338	1.23058	1.26276	0.436311	0.490638	0.468501	-0.184367	0.375686	-0.348919	-0.32373	1.09496	0.434493	-1.1151	-1.38721	1.0059	-1.36522	-1.32832	-1.23463	-1.27788	-1.29929	-1.31558	0.0755031	-0.0838914	0.828208	1.78216	0.825361	-0.104173	0.773084	-0.143886	1.82548	0.843414	-0.106193	-0.19878	0.466848	-0.200759	1.38344	0.578003	1.22296	-0.223175	1.57461	-0.285136	1.19382	1.41992	1.34766	0.557875	-0.390777	1.16733	0.395135
	239	0.762103	0.390497	0.436087	1.2881	-0.353776	-1.20581	-0.184367	1.18657	1.29869	0.551143	-0.37699	0.434493	-1.1151	-0.616406	-0.490934	1.00519	-0.546392	-0.455993	-0.519502	-0.54598	-0.566765	0.912436	0.932127	0.828208	1.78216	1.76249	-0.104173	-0.201091	0.787812	0.878721	0.843414	-0.106193	1.69906	0.466848	1.50439	-0.153977	1.39977	-0.281868	-0.223175	0.724942	1.1832	1.19382	-0.132969	1.34766	-0.280861	0.423134	-0.365669	1.1735
	240	-0.0972338	0.390497	0.436087	0.436311	-1.19819	-0.368657	-0.184367	1.18657	-0.348919	1.42602	0.358985	0.434493	-0.340923	-0.616406	-0.490934	-0.575082	-0.546392	-1.23463	-0.519502	-0.54598	-0.566765	0.912436	0.932127	-0.154819	0.766004	0.825361	1.76239	1.74726	-0.143886	0.878721	-0.117549	-0.106193	-0.19878	-0.318033	1.50439	1.38344	-0.243766	1.22296	1.4449	1.57461	1.1832	1.19382	-0.132969	-0.33274	1.39661	0.423134	0.400829	-0.383233
	241	-0.0972338	0.390497	1.26276	-0.415473	1.33505	-0.368657	-0.184367	0.375686	0.474883	-0.32373	0.358985	0.434493	-1.1151	-1.38721	-1.23935	1.79532	1.01746	1.10129	-1.27788	-1.29929	-1.31558	0.912436	-0.0838914	-0.154819	0.766004	0.825361	1.76239	1.74726	-0.143886	0.878721	-0.117549	-0.106193	-0.19878	-0.318033	-1.05333	-0.153977	-0.243766	-0.281868	-0.223175	-0.124721	-0.285136	1.19382	-0.132969	-0.33274	-0.280861	-0.390777	1.16733	1.1735
	242	1.62144	1.23058	0.436087	-0.415473	1.33505	-0.368657	-0.184367	0.375686	-0.348919	-0.32373	-0.37699	0.434493	-0.340923	-0.616406	-1.23935	-0.575082	-1.32832	-1.23463	-0.519502	-1.29929	-1.31558	0.912436	-0.0838914	-0.154819	0.766004	0.825361	-0.104173	0.773084	-0.143886	0.878721	-0.117549	-0.106193	-0.19878	-0.318033	-0.200759	1.38344	-0.243766	-0.281868	-0.223175	-0.124721	1.1832	1.19382	-0.132969	-0.33274	-0.280861	-0.390777	1.16733	1.1735
	243	-0.0972338	0.390497	0.436087	1.2881	-0.353776	-0.368657	1.57587	-0.435201	0.474883	0.551143	0.358985	0.434493	-1.1151	0.154396	-0.490934	-0.575082	-0.546392	-0.455993	0.238878	-0.54598	-0.566765	0.912436	0.932127	1.81124	-0.250155	1.76249	1.76239	1.74726	1.71951	1.82548	1.80438	-1.02001	0.750142	1.25173	-0.200759	-0.153977	1.39977	-0.281868	1.4449	-0.124721	1.1832	1.19382	1.41992	1.34766	0.557875	1.23705	1.16733	1.1735
	244	-0.0972338	-0.449585	0.436087	1.2881	0.490638	1.30566	-0.184367	1.18657	-0.348919	0.551143	-0.37699	1.2752	-1.1151	-0.616406	-1.23935	-0.575082	-1.32832	-1.23463	-1.27788	-1.29929	-1.31558	0.0755031	0.932127	0.828208	-0.250155	0.825361	0.829106	-0.201091	-0.143886	0.878721	0.843414	-0.106193	0.750142	0.466848	-0.200759	1.38344	-0.243766	1.22296	0.610862	-0.124721	1.1832	-0.422655	-0.132969	1.34766	0.557875	1.23705	-0.365669	0.395135
	245	-0.0972338	0.390497	1.26276	0.436311	0.490638	0.468501	0.69575	0.375686	0.474883	-0.32373	0.358985	0.434493	-1.1151	0.925198	-0.490934	1.00519	-0.546392	-0.455993	0.997258	-0.54598	-0.566765	0.0755031	-0.0838914	-0.154819	0.766004	-0.111768	-0.104173	-0.201091	-0.143886	-1.0148	-0.117549	-1.02001	-0.19878	-0.318033	-0.200759	-0.153977	-0.243766	0.470546	1.4449	-0.124721	-0.285136	-0.422655	-0.132969	-0.33274	-0.280861	-0.390777	-0.365669	-0.383233
	246	1.62144	1.23058	-1.21725	0.436311	0.490638	-1.20581	0.69575	-0.435201	0.474883	1.42602	0.358985	0.434493	0.433257	0.925198	1.0059	0.215052	0.235535	-1.23463	-0.519502	-0.54598	-0.566765	0.912436	0.932127	-0.154819	0.766004	-0.111768	-0.104173	0.773084	-0.143886	-0.0680393	0.843414	-0.106193	-1.1477	1.25173	-0.200759	1.38344	1.39977	1.22296	1.4449	-0.124721	1.1832	-0.422655	-0.132969	1.34766	-0.280861	0.423134	1.16733	0.395135
	247	0.762103	0.390497	1.26276	1.2881	0.490638	-0.368657	-0.184367	1.18657	-0.348919	0.551143	0.358985	-0.406213	0.433257	0.154396	0.257483	-0.575082	0.235535	-0.455993	-0.519502	-0.54598	0.930869	0.912436	-0.0838914	-0.154819	0.766004	0.825361	1.76239	1.74726	0.787812	0.878721	0.843414	-0.106193	0.750142	0.466848	1.50439	1.38344	1.39977	-0.281868	0.610862	0.724942	-0.285136	1.19382	-0.132969	1.34766	1.39661	1.23705	-0.365669	1.1735
	248	-0.0972338	1.23058	0.436087	-0.415473	1.33505	0.468501	-0.184367	1.18657	1.29869	0.551143	0.358985	1.2752	1.20744	0.154396	-0.490934	1.00519	0.235535	0.322648	0.238878	0.207334	0.182052	1.74937	1.94814	0.828208	0.766004	1.76249	0.829106	-0.201091	-0.143886	0.878721	0.843414	-0.106193	0.750142	1.25173	-0.200759	1.38344	-0.243766	1.22296	0.610862	-0.124721	-0.285136	1.19382	1.41992	1.34766	-0.280861	0.423134	0.400829	0.395135
	249	-1.81591	-1.28967	-1.21725	-1.26726	-2.04261	-2.04297	-1.06448	-1.24609	-1.99652	-1.1986	-1.11296	-2.08762	0.433257	1.696	0.257483	1.79532	1.79939	1.87993	1.75564	1.71396	1.67969	-1.59836	-1.09991	-2.12087	-0.250155	-1.0489	-1.97073	-1.17527	-1.07558	-1.96156	-2.03947	-1.02001	-1.1477	-0.318033	0.651813	-0.153977	-0.243766	-1.03428	-1.05721	-0.124721	-1.0193	-0.422655	-0.909413	-0.33274	-0.280861	-0.390777	-1.13217	-0.383233
	250	-0.0972338	0.390497	1.26276	0.436311	0.490638	0.468501	-0.184367	1.18657	1.29869	0.551143	1.09496	0.434493	-1.1151	-0.616406	-0.490934	-0.575082	-0.546392	-0.455993	-0.519502	0.207334	0.182052	-0.761429	-0.0838914	0.828208	-0.250155	-0.111768	-0.104173	-0.201091	0.787812	-1.96156	-1.07851	-1.02001	-1.1477	-0.318033	-0.200759	-0.153977	0.578003	-0.281868	1.4449	0.724942	1.1832	1.19382	-0.132969	1.34766	-0.280861	1.23705	1.16733	1.1735
	251	1.62144	-0.449585	1.26276	0.436311	-0.353776	0.468501	0.69575	-0.435201	1.29869	-0.32373	1.09496	1.2752	-0.340923	0.925198	-0.490934	-0.575082	1.01746	-0.455993	-0.519502	-0.54598	0.182052	-0.761429	-0.0838914	-0.154819	-0.250155	-0.111768	0.829106	0.773084	-0.143886	-0.0680393	-0.117549	-1.02001	-0.19878	1.25173	1.50439	1.38344	1.39977	1.22296	-0.223175	-0.124721	-0.285136	-0.422655	1.41992	0.50746	-0.280861	1.23705	-0.365669	1.1735
	252	-0.0972338	1.23058	-0.390582	1.2881	1.33505	0.468501	-0.184367	0.375686	0.474883	0.551143	-0.37699	-0.406213	-0.340923	-1.38721	-1.23935	-1.36522	-0.546392	-0.455993	0.997258	0.207334	0.930869	-0.761429	-0.0838914	-0.154819	-0.250155	-0.111768	0.829106	-0.201091	0.787812	1.82548	0.843414	-0.106193	0.750142	1.25173	-1.05333	1.38344	1.39977	-0.281868	1.4449	1.57461	1.1832	1.19382	1.41992	0.50746	-0.280861	-0.390777	0.400829	1.1735
	253	1.62144	-0.449585	0.436087	0.436311	1.33505	1.30566	1.57587	1.18657	1.29869	-0.32373	1.09496	1.2752	-0.340923	-0.616406	0.257483	1.00519	1.01746	-0.455993	0.238878	0.207334	0.182052	0.912436	-0.0838914	0.828208	1.78216	0.825361	0.829106	1.74726	1.71951	-0.0680393	0.843414	-0.106193	0.750142	-0.318033	1.50439	-0.153977	1.39977	-0.281868	1.4449	1.57461	-0.285136	1.19382	1.41992	1.34766	1.39661	1.23705	-0.365669	1.1735
	254	-0.0972338	-0.449585	0.436087	-1.26726	-0.353776	0.468501	0.69575	1.18657	0.474883	1.42602	-0.37699	-0.406213	-1.1151	0.154396	0.257483	0.215052	0.235535	1.10129	0.238878	0.207334	0.182052	0.912436	0.932127	0.828208	-0.250155	0.825361	0.829106	-0.201091	-0.143886	-1.0148	-0.117549	-0.106193	-0.19878	-0.318033	0.651813	-0.153977	1.39977	0.470546	0.610862	1.57461	1.1832	0.38558	-0.132969	0.50746	0.557875	1.23705	-0.365669	1.1735
	255	-0.956571	-1.28967	0.436087	-1.26726	-0.353776	-1.20581	-1.9446	-0.435201	-0.348919	-2.07348	-0.37699	-1.24692	1.20744	0.925198	1.75432	1.79532	1.79939	1.87993	0.997258	1.71396	0.930869	-1.59836	-2.11593	-2.12087	-0.250155	-1.0489	-1.97073	-2.14944	-1.07558	-0.0680393	-1.07851	-1.93384	-0.19878	-1.88779	-1.05333	-1.6914	-0.243766	-1.03428	-1.89125	-0.974384	-1.75347	-0.422655	-1.68586	-2.01314	-1.95833	-0.390777	-1.89866	-0.383233
	256	-0.956571	-0.449585	-2.04392	-0.415473	-0.353776	-2.04297	-0.184367	-1.24609	-1.17272	-2.07348	-1.84894	-2.08762	1.98162	0.154396	1.75432	1.00519	0.235535	1.10129	0.238878	1.71396	1.67969	-0.761429	-0.0838914	-1.13785	-1.26631	-0.111768	-1.03745	-0.201091	-1.07558	-1.96156	-1.07851	-1.02001	-1.1477	-1.88779	-1.9059	-1.6914	-1.8873	-1.03428	-1.89125	-1.82405	-1.75347	-2.03913	-0.909413	-0.33274	-1.95833	-0.390777	-1.89866	-1.93997
	257	-0.0972338	1.23058	0.436087	-0.415473	1.33505	-0.368657	-0.184367	1.18657	-0.348919	0.551143	1.09496	0.434493	-0.340923	-1.38721	-1.23935	-1.36522	-1.32832	-1.23463	-1.27788	-1.29929	-1.31558	0.0755031	-0.0838914	-0.154819	0.766004	0.825361	-0.104173	-0.201091	-0.143886	0.878721	-0.117549	-0.106193	-1.1477	-0.318033	0.651813	0.614732	-0.243766	1.22296	0.610862	-0.124721	1.1832	-0.422655	0.643475	-0.33274	0.557875	-0.390777	1.16733	-0.383233
	258	0.762103	-0.449585	0.436087	1.2881	0.490638	1.30566	-0.184367	-0.435201	-0.348919	0.551143	1.09496	0.434493	-1.1151	-0.616406	-1.23935	-0.575082	-1.32832	-0.455993	0.997258	-0.54598	-0.566765	0.912436	-0.0838914	-0.154819	-0.250155	-0.111768	-0.104173	-0.201091	-1.07558	-0.0680393	-1.07851	-0.106193	-0.19878	1.25173	1.50439	-0.153977	1.39977	-0.281868	-0.223175	-0.124721	0.449032	1.19382	-0.132969	1.34766	-0.280861	1.23705	0.400829	1.1735
	259	1.62144	1.23058	0.436087	1.2881	0.490638	-0.368657	0.69575	-0.435201	1.29869	0.551143	1.09496	0.434493	0.433257	0.925198	0.257483	0.215052	0.235535	0.322648	0.238878	0.960648	0.930869	0.0755031	-0.0838914	1.81124	-0.250155	0.825361	0.829106	-0.201091	0.787812	0.878721	1.80438	0.807628	-0.19878	-0.318033	1.50439	-0.153977	1.39977	-0.281868	-0.223175	-0.124721	-0.285136	0.38558	1.41992	1.34766	1.39661	1.23705	-0.365669	1.1735
	260	0.762103	0.390497	0.436087	0.436311	1.33505	0.468501	0.69575	1.18657	0.474883	1.42602	-0.37699	1.2752	-0.340923	-1.38721	-0.490934	0.215052	-1.32832	-1.23463	-1.27788	-0.54598	-1.31558	0.912436	0.932127	1.81124	0.766004	0.825361	1.76239	0.773084	0.787812	0.878721	0.843414	1.72145	1.69906	-0.318033	1.50439	1.38344	0.578003	-0.281868	-0.223175	1.57461	1.1832	0.38558	0.643475	1.34766	1.39661	1.23705	1.16733	0.395135
	261	-0.0972338	-1.28967	0.436087	0.436311	0.490638	1.30566	1.57587	1.18657	-0.348919	0.551143	-0.37699	0.434493	-0.340923	0.154396	0.257483	0.215052	0.235535	0.322648	0.997258	0.960648	0.930869	0.912436	-0.0838914	-0.154819	0.766004	-0.111768	1.76239	-0.201091	-0.143886	0.878721	1.80438	-1.02001	-2.09662	1.25173	-0.200759	1.38344	0.578003	1.22296	0.610862	1.57461	-0.285136	1.19382	0.643475	0.50746	1.39661	-0.390777	-0.365669	1.1735
	262	-0.0972338	1.23058	0.436087	-0.415473	1.33505	-0.368657	-0.184367	0.375686	-0.348919	1.42602	1.09496	1.2752	-1.1151	-1.38721	-1.23935	-1.36522	-1.32832	-1.23463	-1.27788	-1.29929	-1.31558	0.912436	-0.0838914	0.828208	0.766004	0.825361	0.829106	-0.201091	0.787812	-0.0680393	-0.117549	0.807628	0.750142	1.25173	0.651813	-0.153977	0.578003	1.22296	-0.223175	0.724942	1.1832	1.19382	1.41992	0.50746	0.557875	0.423134	1.16733	1.1735
	263	-1.81591	-1.28967	-1.21725	-1.26726	-2.04261	-1.20581	-0.184367	-2.05698	-1.17272	-1.1986	-0.37699	-2.08762	1.98162	1.696	1.0059	1.79532	1.01746	1.87993	0.238878	1.71396	0.182052	-1.59836	-1.09991	-0.154819	-1.26631	-1.98602	-0.104173	-1.17527	-0.143886	-1.0148	-2.03947	-1.93384	-2.09662	-0.318033	-1.9059	-1.6914	-1.8873	-1.7867	-1.89125	-0.124721	-1.75347	-2.03913	-0.132969	-0.33274	-1.95833	-0.390777	-0.365669	-1.93997
	264	-1.81591	-2.12975	-2.04392	-0.415473	-2.04261	-0.368657	-0.184367	-1.24609	-1.17272	-1.1986	-0.37699	-2.08762	0.433257	1.696	1.0059	1.00519	1.01746	0.322648	0.997258	0.960648	1.67969	-1.59836	-2.11593	-2.12087	-1.26631	-1.0489	-1.03745	-0.201091	-1.07558	-1.96156	-1.07851	-1.93384	-0.19878	-1.10291	-1.9059	-1.6914	-0.243766	-1.03428	-1.89125	-1.82405	-1.0193	-0.422655	-1.68586	-2.01314	-1.1196	-2.0186	-1.89866	-0.383233
	265	-0.0972338	-0.449585	-2.04392	-1.26726	-0.353776	-2.04297	-1.06448	-2.05698	-1.17272	-1.1986	-1.11296	-1.24692	0.433257	0.925198	0.257483	0.215052	1.01746	1.10129	1.75564	0.960648	1.67969	-0.761429	-0.0838914	-0.154819	-1.26631	-0.111768	-1.97073	-0.201091	-1.07558	-1.0148	-1.07851	-1.02001	-1.1477	-1.10291	-1.05333	-1.6914	-1.8873	-1.03428	-0.223175	-0.124721	-1.75347	-0.422655	-0.909413	-0.33274	-1.95833	-2.0186	-1.13217	-0.383233
	266	0.762103	0.390497	-0.390582	0.436311	1.33505	1.30566	0.69575	1.18657	1.29869	0.551143	-0.37699	0.434493	-1.1151	-0.616406	1.0059	0.215052	-0.546392	0.322648	-0.519502	-0.54598	-0.566765	0.912436	0.932127	0.828208	0.766004	-0.111768	0.829106	1.74726	-0.143886	-0.0680393	-0.117549	0.807628	0.750142	1.25173	1.50439	0.614732	1.39977	0.470546	-0.223175	1.57461	0.449032	1.19382	1.41992	1.34766	1.39661	1.23705	1.16733	1.1735
	267	-0.0972338	0.390497	1.26276	-0.415473	1.33505	0.468501	0.69575	-0.435201	1.29869	1.42602	1.09496	0.434493	-1.1151	0.154396	0.257483	-0.575082	-0.546392	0.322648	0.238878	-1.29929	0.182052	0.0755031	-0.0838914	-0.154819	-0.250155	0.825361	-0.104173	1.74726	0.787812	0.878721	-0.117549	-0.106193	0.750142	-1.10291	-0.200759	1.38344	0.578003	1.22296	-0.223175	0.724942	1.1832	1.19382	-0.132969	0.50746	1.39661	-0.390777	1.16733	-0.383233
	268	-0.0972338	0.390497	0.436087	0.436311	0.490638	1.30566	-0.184367	1.18657	0.474883	0.551143	0.358985	-0.406213	-0.340923	-0.616406	-1.23935	0.215052	-0.546392	-0.455993	-0.519502	-1.29929	-0.566765	0.0755031	-0.0838914	-0.154819	-0.250155	-0.111768	-0.104173	-0.201091	-0.143886	-1.0148	0.843414	0.807628	-0.19878	0.466848	0.651813	1.38344	0.578003	1.22296	0.610862	-0.124721	1.1832	-0.422655	0.643475	0.50746	1.39661	1.23705	1.16733	0.395135
	269	0.762103	1.23058	0.436087	1.2881	0.490638	0.468501	1.57587	0.375686	0.474883	1.42602	0.358985	0.434493	-0.340923	-0.616406	-1.23935	-0.575082	-1.32832	-0.455993	-1.27788	-0.54598	-0.566765	1.74937	0.932127	0.828208	0.766004	0.825361	1.76239	1.74726	1.71951	1.82548	1.80438	1.72145	1.69906	1.25173	0.651813	1.38344	0.578003	1.22296	0.610862	0.724942	1.1832	1.19382	1.41992	0.50746	0.557875	0.423134	-0.365669	0.395135
	270	-0.0972338	1.23058	0.436087	1.2881	1.33505	-0.368657	0.69575	0.375686	0.474883	-0.32373	1.09496	-0.406213	-0.340923	-0.616406	-0.490934	-1.36522	-0.546392	0.322648	-0.519502	-0.54598	-0.566765	-0.761429	-0.0838914	-0.154819	-0.250155	-0.111768	-0.104173	-0.201091	-0.143886	-0.0680393	-0.117549	-0.106193	-0.19878	1.25173	0.651813	0.614732	1.39977	-0.281868	-0.223175	0.724942	0.449032	-0.422655	-0.132969	0.50746	-0.280861	0.423134	0.400829	-0.383233
	271	-1.81591	-2.12975	-1.21725	-1.26726	-2.04261	-0.368657	-1.9446	-1.24609	-1.17272	-1.1986	-0.37699	-1.24692	1.98162	0.154396	1.75432	1.79532	1.01746	1.87993	0.997258	1.71396	1.67969	-0.761429	-2.11593	-1.13785	-1.26631	-1.98602	-1.97073	-0.201091	-2.00728	-1.96156	-2.03947	-0.106193	-1.1477	-0.318033	-1.9059	-0.922686	-1.8873	-1.7867	-0.223175	-0.124721	-1.0193	-2.03913	-1.68586	-2.01314	-0.280861	0.423134	-1.13217	-0.383233
	272	-0.956571	-2.12975	-0.390582	-2.11904	-1.19819	-2.04297	-1.9446	-0.435201	-0.348919	-1.1986	-0.37699	-1.24692	1.20744	0.154396	1.75432	1.00519	-0.546392	1.10129	0.997258	1.71396	0.930869	-1.59836	-2.11593	-2.12087	-0.250155	-1.98602	-0.104173	-2.14944	-0.143886	-1.0148	-1.07851	-1.93384	0.750142	-0.318033	-0.200759	-0.922686	-0.243766	-1.03428	-1.05721	-0.124721	-1.0193	-0.422655	-1.68586	-0.33274	-0.280861	-0.390777	-0.365669	-1.93997
	273	-0.956571	-0.449585	-0.390582	-0.415473	-0.353776	-1.20581	-0.184367	-1.24609	-1.17272	-1.1986	-1.84894	-0.406213	-0.340923	1.696	1.0059	1.79532	1.01746	1.87993	0.997258	0.960648	1.67969	0.0755031	-1.09991	-1.13785	-0.250155	-0.111768	-1.97073	-0.201091	-0.143886	-1.0148	-0.117549	-0.106193	-0.19878	-0.318033	-1.9059	-0.922686	-0.243766	-1.7867	-1.05721	-0.974384	-0.285136	-1.23089	-1.68586	-0.33274	-0.280861	-2.0186	-1.13217	0.395135
	274	-0.0972338	-2.12975	-1.21725	-1.26726	-2.04261	-2.04297	-0.184367	-1.24609	-1.17272	-1.1986	-0.37699	-2.08762	1.20744	1.696	0.257483	1.79532	1.01746	1.10129	1.75564	0.960648	1.67969	-0.761429	-0.0838914	-0.154819	-2.28247	-1.98602	-1.97073	-1.17527	-1.07558	-0.0680393	-0.117549	-1.02001	-2.09662	-0.318033	-0.200759	-0.153977	-0.243766	-1.7867	-0.223175	-0.124721	-1.0193	-1.23089	-1.68586	-0.33274	-1.1196	-0.390777	-1.13217	-1.93997
	275	-0.956571	-1.28967	-0.390582	-1.26726	-0.353776	-1.20581	-1.9446	-1.24609	-0.348919	-2.07348	-0.37699	-0.406213	1.98162	1.696	1.0059	1.00519	1.79939	1.10129	-0.519502	1.71396	0.930869	-1.59836	-0.0838914	-0.154819	-0.250155	-0.111768	-1.97073	-1.17527	-1.07558	-0.0680393	-2.03947	-0.106193	-2.09662	-0.318033	-0.200759	-0.922686	-0.243766	-1.7867	-0.223175	-0.974384	-1.75347	-0.422655	-1.68586	-1.17294	-1.95833	-0.390777	-0.365669	-0.383233
	276	1.62144	0.390497	1.26276	0.436311	1.33505	0.468501	1.57587	1.18657	1.29869	0.551143	1.09496	1.2752	-0.340923	0.154396	0.257483	0.215052	-1.32832	-1.23463	0.238878	0.207334	0.182052	-0.761429	-1.09991	0.828208	-0.250155	-0.111768	-0.104173	0.773084	0.787812	0.878721	-0.117549	-0.106193	1.69906	-0.318033	-0.200759	-0.153977	1.39977	1.22296	-0.223175	0.724942	-0.285136	-0.422655	0.643475	1.34766	-0.280861	1.23705	-0.365669	0.395135
	277	-1.81591	-0.449585	-2.04392	-0.415473	-2.04261	-2.04297	-1.9446	-2.05698	-1.99652	-1.1986	-1.84894	-2.08762	1.20744	1.696	1.0059	1.79532	1.01746	1.87993	0.997258	0.960648	1.67969	-1.59836	-0.0838914	-1.13785	-2.28247	-1.0489	-1.03745	-1.17527	-1.07558	-0.0680393	-1.07851	-0.106193	-1.1477	-1.88779	-1.05333	-0.153977	-1.06554	-1.03428	-0.223175	-0.124721	-0.285136	-2.03913	-1.68586	-0.33274	-1.95833	-0.390777	-1.89866	-0.383233
	278	-0.0972338	1.23058	0.436087	1.2881	1.33505	0.468501	0.69575	1.18657	0.474883	1.42602	1.09496	1.2752	1.20744	-0.616406	0.257483	-0.575082	1.01746	0.322648	-0.519502	0.960648	-0.566765	0.0755031	0.932127	-0.154819	-0.250155	-0.111768	-0.104173	0.773084	0.787812	-1.0148	1.80438	1.72145	0.750142	1.25173	-0.200759	-0.153977	-0.243766	0.470546	0.610862	0.724942	0.449032	1.19382	0.643475	1.34766	0.557875	-0.390777	1.16733	-0.383233
	279	-0.956571	-1.28967	-0.390582	-0.415473	-0.353776	-0.368657	-1.9446	-1.24609	-1.17272	-0.32373	-0.37699	-2.08762	1.98162	1.696	1.75432	1.79532	1.01746	1.10129	1.75564	1.71396	1.67969	-0.761429	-1.09991	-2.12087	-0.250155	-1.98602	-1.97073	-2.14944	-1.07558	-1.0148	-1.07851	-1.93384	-0.19878	-1.88779	-1.9059	-0.922686	-1.06554	-1.7867	-1.89125	-1.82405	-1.75347	-0.422655	-1.68586	-2.01314	-1.1196	-2.0186	-1.13217	-1.93997
	280	-1.81591	-1.28967	-2.04392	-0.415473	-1.19819	-1.20581	-1.06448	-2.05698	-1.99652	-1.1986	-0.37699	-2.08762	1.98162	1.696	1.75432	1.79532	1.01746	1.87993	0.997258	0.960648	1.67969	-0.761429	-2.11593	-2.12087	-0.250155	-1.0489	-1.97073	-2.14944	-2.00728	-1.96156	-2.03947	-1.02001	-0.19878	-1.88779	-1.9059	-0.922686	-1.06554	-1.7867	-1.89125	-1.82405	-1.75347	-2.03913	-1.68586	-0.33274	-1.1196	-2.0186	-1.13217	-1.93997
	281	-0.956571	-2.12975	-1.21725	-2.11904	-1.19819	-0.368657	-1.06448	-0.435201	-0.348919	-1.1986	-1.84894	-2.08762	0.433257	1.696	1.75432	1.00519	1.01746	0.322648	1.75564	1.71396	0.930869	-1.59836	-1.09991	-1.13785	-0.250155	-1.98602	-1.03745	0.773084	-1.07558	0.878721	-1.07851	-1.02001	-0.19878	-1.88779	-1.9059	-0.922686	-1.06554	-1.7867	-1.89125	-0.124721	-1.75347	-0.422655	-1.68586	-0.33274	-1.1196	-0.390777	-1.13217	-0.383233
	282	-0.0972338	0.390497	0.436087	0.436311	0.490638	-0.368657	0.69575	1.18657	0.474883	1.42602	1.09496	-0.406213	-0.340923	-1.38721	-1.23935	0.215052	1.01746	0.322648	-0.519502	0.207334	0.930869	0.0755031	0.932127	0.828208	-0.250155	0.825361	1.76239	-0.201091	0.787812	0.878721	-0.117549	0.807628	-0.19878	0.466848	-0.200759	-0.153977	1.39977	-0.281868	0.610862	1.57461	0.449032	1.19382	-0.132969	1.34766	1.39661	1.23705	-0.365669	1.1735
	283	-0.0972338	-0.449585	0.436087	1.2881	1.33505	1.30566	-1.06448	1.18657	-0.348919	-0.32373	1.09496	1.2752	-1.1151	-1.38721	-1.23935	0.215052	0.235535	-0.455993	0.238878	0.960648	0.930869	0.0755031	-0.0838914	-0.154819	0.766004	-0.111768	-0.104173	-0.201091	0.787812	0.878721	0.843414	-0.106193	-0.19878	1.25173	-0.200759	-0.153977	1.39977	1.22296	-0.223175	0.724942	-0.285136	-0.422655	0.643475	1.34766	-0.280861	1.23705	-1.13217	0.395135
	284	-0.956571	0.390497	1.26276	0.436311	1.33505	-0.368657	-0.184367	0.375686	1.29869	-0.32373	1.09496	0.434493	-0.340923	0.925198	0.257483	-1.36522	0.235535	0.322648	0.238878	0.207334	0.182052	0.0755031	0.932127	-0.154819	-0.250155	0.825361	-0.104173	-0.201091	0.787812	-0.0680393	-0.117549	-0.106193	-0.19878	0.466848	0.651813	1.38344	-1.06554	1.22296	-0.223175	0.724942	-0.285136	0.38558	0.643475	0.50746	0.557875	1.23705	-0.365669	1.1735
	285	1.62144	1.23058	-0.390582	-0.415473	0.490638	1.30566	-0.184367	-0.435201	1.29869	-0.32373	-0.37699	-0.406213	-1.1151	-0.616406	-0.490934	0.215052	-1.32832	-0.455993	0.238878	0.207334	-1.31558	0.0755031	-0.0838914	-0.154819	-0.250155	-0.111768	-0.104173	0.773084	-0.143886	0.878721	-0.117549	-0.106193	-1.1477	0.466848	-0.200759	-0.153977	0.578003	0.470546	-0.223175	-0.124721	0.449032	0.38558	-0.909413	-0.33274	-0.280861	-0.390777	-0.365669	-0.383233
	286	-0.956571	0.390497	1.26276	0.436311	0.490638	0.468501	-0.184367	1.18657	-0.348919	0.551143	0.358985	0.434493	-0.340923	-1.38721	-1.23935	-1.36522	-1.32832	-1.23463	-1.27788	-1.29929	-1.31558	-1.59836	-0.0838914	-0.154819	-0.250155	-0.111768	-0.104173	0.773084	1.71951	-0.0680393	0.843414	-0.106193	-2.09662	0.466848	-0.200759	-0.153977	-0.243766	-0.281868	1.4449	-0.974384	-0.285136	1.19382	0.643475	0.50746	1.39661	0.423134	0.400829	0.395135
	287	0.762103	0.390497	1.26276	0.436311	1.33505	0.468501	1.57587	-0.435201	1.29869	1.42602	1.09496	0.434493	-1.1151	0.925198	0.257483	0.215052	1.01746	0.322648	0.238878	-1.29929	-0.566765	0.0755031	-0.0838914	-0.154819	-0.250155	-0.111768	-0.104173	-0.201091	-0.143886	0.878721	-0.117549	-0.106193	-0.19878	0.466848	-0.200759	-0.153977	1.39977	-0.281868	-0.223175	0.724942	1.1832	-0.422655	-0.132969	-0.33274	-0.280861	0.423134	1.16733	-0.383233
	288	-0.956571	0.390497	0.436087	0.436311	1.33505	-0.368657	0.69575	0.375686	0.474883	-1.1986	0.358985	1.2752	-0.340923	-0.616406	0.257483	0.215052	0.235535	-0.455993	-0.519502	0.207334	0.182052	0.0755031	-0.0838914	-0.154819	-0.250155	-0.111768	0.829106	0.773084	-0.143886	0.878721	-0.117549	1.72145	0.750142	0.466848	-1.05333	-0.153977	0.578003	0.470546	0.610862	-0.974384	1.1832	1.19382	0.643475	0.50746	-0.280861	0.423134	-0.365669	1.1735
	289	1.62144	0.390497	1.26276	-0.415473	0.490638	1.30566	1.57587	1.18657	-0.348919	0.551143	0.358985	0.434493	-1.1151	-0.616406	-0.490934	-1.36522	0.235535	-1.23463	0.238878	-1.29929	0.930869	0.0755031	-0.0838914	-0.154819	0.766004	0.825361	-0.104173	1.74726	1.71951	-0.0680393	0.843414	0.807628	-0.19878	1.25173	1.50439	-0.153977	0.578003	1.22296	-0.223175	-0.124721	1.1832	1.19382	1.41992	0.50746	-0.280861	-0.390777	1.16733	1.1735
	290	-0.0972338	1.23058	0.436087	0.436311	0.490638	0.468501	1.57587	-0.435201	-0.348919	-0.32373	0.358985	1.2752	-1.1151	-1.38721	-0.490934	-1.36522	1.01746	-1.23463	-1.27788	0.207334	-0.566765	0.0755031	-0.0838914	-0.154819	0.766004	-0.111768	0.829106	0.773084	-0.143886	-0.0680393	0.843414	0.807628	0.750142	1.25173	-1.05333	1.38344	-1.06554	1.22296	1.4449	1.57461	0.449032	1.19382	1.41992	1.34766	-0.280861	-0.390777	1.16733	0.395135
	291	-0.956571	0.390497	0.436087	0.436311	0.490638	1.30566	-1.06448	-0.435201	0.474883	1.42602	0.358985	0.434493	-0.340923	0.154396	-1.23935	0.215052	0.235535	0.322648	0.238878	0.207334	0.182052	0.0755031	-0.0838914	-0.154819	0.766004	-0.111768	-0.104173	-0.201091	0.787812	-0.0680393	-1.07851	0.807628	-1.1477	0.466848	1.50439	-0.153977	0.578003	-0.281868	-0.223175	0.724942	1.1832	1.19382	0.643475	0.50746	0.557875	1.23705	1.16733	-0.383233
	292	0.762103	1.23058	0.436087	0.436311	0.490638	-0.368657	-0.184367	0.375686	0.474883	-0.32373	-0.37699	-0.406213	-0.340923	-0.616406	-0.490934	-0.575082	-1.32832	-0.455993	-1.27788	-0.54598	-1.31558	0.912436	-0.0838914	-0.154819	-0.250155	0.825361	-0.104173	-0.201091	0.787812	-1.0148	-0.117549	0.807628	0.750142	-0.318033	-0.200759	-0.922686	-0.243766	1.22296	-0.223175	1.57461	-0.285136	-0.422655	0.643475	-0.33274	-1.1196	-0.390777	1.16733	0.395135
	293	-1.81591	-2.12975	-2.04392	-2.11904	-1.19819	-1.20581	-1.06448	-2.05698	-0.348919	-2.07348	-1.84894	-2.08762	1.20744	1.696	1.75432	1.79532	1.79939	1.87993	1.75564	0.960648	1.67969	-0.761429	-1.09991	-1.13785	-0.250155	-0.111768	-1.03745	-1.17527	-0.143886	-1.0148	-1.07851	-1.02001	-1.1477	-0.318033	-1.05333	-0.922686	-1.8873	-0.281868	-0.223175	-1.82405	-1.0193	-0.422655	-1.68586	-2.01314	-0.280861	0.423134	-0.365669	-1.93997
	294	-0.0972338	1.23058	0.436087	0.436311	1.33505	1.30566	-0.184367	1.18657	0.474883	1.42602	1.09496	0.434493	-0.340923	0.154396	0.257483	0.215052	-1.32832	-1.23463	-1.27788	-1.29929	-1.31558	0.912436	-0.0838914	-0.154819	-0.250155	0.825361	0.829106	-0.201091	-0.143886	0.878721	-0.117549	-0.106193	-0.19878	1.25173	-0.200759	-0.153977	1.39977	1.22296	-0.223175	-0.124721	-0.285136	1.19382	-0.132969	0.50746	-0.280861	0.423134	-0.365669	1.1735
	295	-0.0972338	-2.12975	-0.390582	-0.415473	-2.04261	-2.04297	-0.184367	-0.435201	-1.99652	-0.32373	-1.84894	-1.24692	1.20744	0.925198	1.75432	0.215052	1.01746	1.87993	0.997258	0.960648	0.182052	-1.59836	-0.0838914	-0.154819	-0.250155	-0.111768	-1.97073	-0.201091	-2.00728	-0.0680393	-2.03947	-0.106193	-2.09662	-1.88779	-1.05333	-0.922686	-0.243766	-1.7867	-1.89125	-1.82405	-1.0193	-0.422655	-1.68586	-0.33274	-1.95833	-0.390777	-1.89866	-1.93997
	296	-1.81591	-2.12975	-2.04392	-0.415473	-2.04261	-0.368657	-1.9446	-2.05698	-0.348919	-2.07348	-1.84894	-2.08762	1.98162	0.154396	1.75432	1.00519	1.01746	1.10129	1.75564	1.71396	0.930869	-1.59836	-1.09991	-0.154819	-1.26631	-1.98602	-1.97073	-0.201091	-1.07558	-1.96156	-0.117549	-0.106193	-1.1477	-0.318033	-1.9059	-1.6914	-1.8873	-1.7867	-1.89125	-1.82405	-1.75347	-2.03913	-1.68586	-2.01314	-1.95833	-0.390777	-0.365669	-1.93997
	297	-0.0972338	-0.449585	-1.21725	-0.415473	-2.04261	-0.368657	-1.9446	-1.24609	-1.99652	-0.32373	-0.37699	-1.24692	1.20744	1.696	1.0059	1.00519	1.01746	0.322648	1.75564	1.71396	0.182052	-1.59836	-0.0838914	-1.13785	-1.26631	-1.98602	-1.97073	-0.201091	-0.143886	-1.96156	-0.117549	-1.02001	-0.19878	-0.318033	-0.200759	-1.6914	-0.243766	-0.281868	-0.223175	-0.974384	-0.285136	-0.422655	-1.68586	-0.33274	-0.280861	-0.390777	-0.365669	-1.1616
	298	-0.0972338	1.23058	1.26276	0.436311	1.33505	0.468501	0.69575	1.18657	-0.348919	0.551143	1.09496	1.2752	0.433257	0.154396	-0.490934	-0.575082	-1.32832	-0.455993	-1.27788	-0.54598	-0.566765	0.0755031	-0.0838914	0.828208	0.766004	0.825361	-0.104173	-0.201091	0.787812	-0.0680393	0.843414	0.807628	0.750142	0.466848	0.651813	1.38344	-0.243766	1.22296	1.4449	-0.124721	1.1832	0.38558	-0.132969	0.50746	0.557875	1.23705	1.16733	1.1735
	299	1.62144	0.390497	1.26276	0.436311	-0.353776	-0.368657	1.57587	-0.435201	1.29869	-0.32373	1.09496	0.434493	0.433257	-0.616406	-0.490934	1.00519	-0.546392	-0.455993	-0.519502	-0.54598	0.182052	-0.761429	-0.0838914	-0.154819	-0.250155	-0.111768	-0.104173	0.773084	-0.143886	-0.0680393	0.843414	-0.106193	-0.19878	0.466848	1.50439	1.38344	0.578003	-0.281868	1.4449	-0.124721	1.1832	-0.422655	-0.132969	0.50746	-0.280861	1.23705	1.16733	0.395135
	300	-0.0972338	1.23058	1.26276	-0.415473	1.33505	-0.368657	0.69575	1.18657	1.29869	-0.32373	0.358985	-0.406213	-0.340923	0.154396	-0.490934	-0.575082	-0.546392	-0.455993	-0.519502	0.207334	0.182052	0.0755031	-0.0838914	0.828208	0.766004	0.825361	-0.104173	-0.201091	0.787812	-0.0680393	0.843414	0.807628	-0.19878	0.466848	-0.200759	1.38344	0.578003	1.22296	1.4449	-0.124721	-0.285136	1.19382	0.643475	-0.33274	-0.280861	-0.390777	1.16733	0.395135
	301	1.62144	0.390497	0.436087	1.2881	0.490638	0.468501	-0.184367	-0.435201	0.474883	0.551143	1.09496	0.434493	-0.340923	-0.616406	0.257483	-0.575082	-0.546392	-0.455993	0.238878	0.207334	-0.566765	0.912436	0.932127	-0.154819	0.766004	0.825361	-0.104173	-0.201091	0.787812	-0.0680393	0.843414	0.807628	1.69906	-0.318033	-0.200759	1.38344	1.39977	1.22296	-0.223175	1.57461	1.1832	1.19382	-0.132969	0.50746	0.557875	1.23705	1.16733	1.1735
	302	0.762103	-1.28967	0.436087	1.2881	1.33505	-1.20581	0.69575	1.18657	-1.17272	1.42602	1.09496	0.434493	-0.340923	-0.616406	-1.23935	-1.36522	-1.32832	-1.23463	-1.27788	-1.29929	-1.31558	0.0755031	0.932127	0.828208	0.766004	-0.111768	-0.104173	0.773084	-1.07558	0.878721	-0.117549	-0.106193	-0.19878	-0.318033	-0.200759	1.38344	-0.243766	1.22296	1.4449	-0.124721	1.1832	-0.422655	0.643475	0.50746	-0.280861	-0.390777	0.400829	-0.383233
	303	1.62144	-0.449585	-0.390582	-0.415473	-1.19819	-0.368657	0.69575	0.375686	1.29869	0.551143	0.358985	-0.406213	-0.340923	0.925198	0.257483	0.215052	-0.546392	0.322648	-0.519502	-0.54598	0.182052	0.0755031	-0.0838914	0.828208	0.766004	-0.111768	-0.104173	0.773084	0.787812	0.878721	0.843414	-0.106193	-0.19878	1.25173	1.50439	0.614732	-0.243766	1.22296	-0.223175	-0.124721	-1.0193	1.19382	1.41992	-0.33274	0.557875	1.23705	-0.365669	0.395135
	304	0.762103	1.23058	1.26276	1.2881	1.33505	-0.368657	1.57587	0.375686	0.474883	-0.32373	1.09496	1.2752	-0.340923	0.154396	-1.23935	-0.575082	0.235535	-0.455993	-1.27788	0.207334	0.930869	0.0755031	-0.0838914	0.828208	-0.250155	-0.111768	-0.104173	-0.201091	-0.143886	-0.0680393	-0.117549	-0.106193	-0.19878	1.25173	-0.200759	-0.153977	0.578003	1.22296	1.4449	0.724942	-1.0193	-0.422655	0.643475	-0.33274	-0.280861	-0.390777	0.400829	0.395135
	305	-0.956571	1.23058	-0.390582	0.436311	0.490638	0.468501	0.69575	-0.435201	0.474883	0.551143	0.358985	0.434493	-0.340923	-0.616406	-1.23935	-1.36522	-1.32832	-1.23463	-1.27788	-1.29929	-1.31558	0.0755031	-0.0838914	0.828208	-0.250155	-0.111768	-0.104173	-0.201091	0.787812	-1.96156	-0.117549	-1.02001	1.69906	1.25173	1.50439	-0.153977	1.39977	-0.281868	0.610862	1.57461	1.1832	1.19382	1.41992	-0.33274	1.39661	1.23705	0.400829	1.1735
	306	-1.81591	-2.12975	-1.21725	-1.26726	-1.19819	-1.20581	-1.06448	-1.24609	-1.99652	-2.07348	-1.84894	-1.24692	1.20744	1.696	1.0059	1.79532	1.79939	1.10129	1.75564	1.71396	0.930869	-1.59836	-0.0838914	-0.154819	-1.26631	-1.0489	-0.104173	-2.14944	-0.143886	-1.0148	-1.07851	-0.106193	-1.1477	-0.318033	-1.9059	-1.6914	-0.243766	-1.03428	-1.05721	-0.124721	-0.285136	-0.422655	-1.68586	-0.33274	-1.95833	-0.390777	-1.89866	-1.93997
	307	1.62144	0.390497	1.26276	1.2881	1.33505	1.30566	0.69575	-0.435201	-0.348919	1.42602	1.09496	1.2752	-0.340923	0.154396	0.257483	0.215052	-0.546392	-0.455993	-0.519502	-0.54598	-1.31558	0.0755031	-0.0838914	-0.154819	-0.250155	0.825361	-0.104173	-0.201091	0.787812	-0.0680393	-0.117549	-1.02001	-1.1477	0.466848	0.651813	1.38344	0.578003	1.22296	-0.223175	1.57461	-0.285136	0.38558	0.643475	0.50746	1.39661	0.423134	0.400829	1.1735
	308	-0.956571	-2.12975	-1.21725	-1.26726	-1.19819	-1.20581	-1.9446	-0.435201	-1.17272	-2.07348	-1.84894	-2.08762	1.20744	1.696	1.75432	1.79532	1.79939	1.87993	1.75564	1.71396	1.67969	-1.59836	-1.09991	-0.154819	-1.26631	-1.0489	-0.104173	-1.17527	-0.143886	-1.0148	-0.117549	-1.02001	-0.19878	-1.88779	-1.9059	-1.6914	-1.8873	-1.7867	-1.05721	-1.82405	-1.75347	-2.03913	-0.909413	-2.01314	-0.280861	-2.0186	-0.365669	-1.93997
	309	-0.0972338	1.23058	-0.390582	1.2881	1.33505	1.30566	0.69575	1.18657	-0.348919	-0.32373	1.09496	-0.406213	-0.340923	-0.616406	-0.490934	-0.575082	-0.546392	-0.455993	-0.519502	-0.54598	-0.566765	0.0755031	0.932127	-0.154819	-0.250155	-0.111768	-0.104173	-0.201091	-0.143886	0.878721	-0.117549	0.807628	-0.19878	1.25173	1.50439	1.38344	0.578003	-0.281868	-0.223175	0.724942	1.1832	-0.422655	-0.132969	-0.33274	0.557875	1.23705	0.400829	1.1735
	310	-0.0972338	0.390497	1.26276	-0.415473	-0.353776	1.30566	0.69575	-0.435201	1.29869	1.42602	1.09496	-0.406213	-0.340923	0.154396	-0.490934	1.00519	0.235535	-0.455993	0.238878	1.71396	1.67969	-0.761429	0.932127	-0.154819	-0.250155	-0.111768	-0.104173	-0.201091	-0.143886	-1.0148	-0.117549	-0.106193	-1.1477	1.25173	1.50439	1.38344	1.39977	1.22296	1.4449	-0.124721	-0.285136	0.38558	1.41992	-0.33274	1.39661	1.23705	1.16733	0.395135
	311	1.62144	1.23058	1.26276	-0.415473	1.33505	-0.368657	-0.184367	1.18657	-0.348919	0.551143	-0.37699	-0.406213	-0.340923	-0.616406	-0.490934	-1.36522	-1.32832	-1.23463	-0.519502	0.207334	-0.566765	0.0755031	0.932127	-0.154819	0.766004	-0.111768	-0.104173	0.773084	-0.143886	0.878721	-0.117549	0.807628	-0.19878	1.25173	1.50439	0.614732	1.39977	-0.281868	-0.223175	-0.124721	1.1832	1.19382	1.41992	0.50746	-1.95833	-0.390777	1.16733	1.1735
	312	-0.0972338	-0.449585	1.26276	1.2881	-0.353776	1.30566	-0.184367	-0.435201	-0.348919	-0.32373	1.09496	1.2752	0.433257	-0.616406	-1.23935	-1.36522	-1.32832	-1.23463	-1.27788	-1.29929	-1.31558	0.0755031	-0.0838914	-0.154819	-0.250155	0.825361	-0.104173	-0.201091	0.787812	-0.0680393	-0.117549	0.807628	0.750142	1.25173	1.50439	1.38344	1.39977	1.22296	-0.223175	1.57461	1.1832	1.19382	1.41992	1.34766	-0.280861	0.423134	0.400829	1.1735
	313	-1.81591	-0.449585	-2.04392	-0.415473	-2.04261	-2.04297	-1.06448	-2.05698	-1.99652	-1.1986	-1.84894	-2.08762	1.20744	1.696	1.0059	0.215052	1.79939	1.10129	1.75564	0.960648	0.930869	-1.59836	-0.0838914	-2.12087	-0.250155	-1.0489	-1.97073	-0.201091	-2.00728	-0.0680393	-0.117549	-0.106193	-1.1477	-1.88779	-1.05333	-1.6914	-1.8873	-1.03428	-1.89125	-0.124721	-1.75347	-2.03913	-0.132969	-2.01314	-1.95833	-2.0186	-1.89866	-1.93997
	314	-0.956571	-0.449585	-1.21725	-2.11904	-0.353776	-2.04297	-0.184367	-0.435201	-1.17272	-1.1986	-1.84894	0.434493	0.433257	1.696	1.0059	0.215052	1.01746	1.10129	0.238878	1.71396	0.930869	-1.59836	-2.11593	-1.13785	-0.250155	-1.0489	-0.104173	-0.201091	-1.07558	-1.96156	-1.07851	-1.93384	-2.09662	-1.88779	-1.9059	-1.6914	-1.8873	-1.7867	-1.89125	-1.82405	-1.0193	-0.422655	-1.68586	-2.01314	-0.280861	-2.0186	-1.13217	-1.93997
	315	-1.81591	-2.12975	-2.04392	-2.11904	-0.353776	-0.368657	-1.9446	-0.435201	-1.17272	-2.07348	-0.37699	-2.08762	0.433257	0.925198	1.0059	1.00519	1.01746	1.87993	1.75564	0.960648	1.67969	-0.761429	-1.09991	-0.154819	-0.250155	-1.0489	-1.97073	-1.17527	-1.07558	-1.0148	-2.03947	-1.02001	-0.19878	-1.88779	-1.9059	-0.922686	-1.8873	-1.7867	-0.223175	-1.82405	-1.0193	-2.03913	-1.68586	-0.33274	-0.280861	-0.390777	-0.365669	0.395135
	316	0.762103	1.23058	0.436087	0.436311	-0.353776	0.468501	-0.184367	-0.435201	1.29869	0.551143	1.09496	1.2752	-0.340923	-1.38721	-1.23935	-1.36522	-1.32832	-1.23463	-1.27788	-0.54598	-1.31558	-0.761429	-0.0838914	-0.154819	-0.250155	-0.111768	-0.104173	-0.201091	0.787812	0.878721	0.843414	-0.106193	-0.19878	-0.318033	-0.200759	-0.153977	-0.243766	1.22296	-0.223175	0.724942	1.1832	0.38558	-0.132969	1.34766	-0.280861	-1.20469	-0.365669	0.395135
	317	-0.0972338	0.390497	1.26276	0.436311	1.33505	-0.368657	-0.184367	1.18657	-0.348919	-0.32373	0.358985	1.2752	-0.340923	0.925198	-0.490934	-0.575082	-1.32832	-1.23463	0.238878	-0.54598	-0.566765	-0.761429	0.932127	0.828208	-0.250155	0.825361	-0.104173	0.773084	0.787812	0.878721	0.843414	-0.106193	-0.19878	-0.318033	-0.200759	-0.153977	-0.243766	-0.281868	-0.223175	-0.124721	-1.0193	0.38558	-0.132969	1.34766	-0.280861	-0.390777	1.16733	1.1735
	318	1.62144	-0.449585	0.436087	1.2881	-0.353776	0.468501	0.69575	-0.435201	1.29869	-0.32373	1.09496	1.2752	0.433257	0.154396	0.257483	0.215052	0.235535	0.322648	0.238878	0.207334	0.182052	0.0755031	-0.0838914	0.828208	0.766004	-0.111768	0.829106	-0.201091	-0.143886	0.878721	-0.117549	0.807628	0.750142	1.25173	-0.200759	1.38344	-0.243766	1.22296	1.4449	-0.124721	1.1832	-0.422655	-0.132969	0.50746	-0.280861	1.23705	1.16733	1.1735
	319	0.762103	-0.449585	0.436087	1.2881	-0.353776	0.468501	-0.184367	-0.435201	1.29869	-0.32373	1.09496	0.434493	-0.340923	0.154396	-0.490934	0.215052	-0.546392	0.322648	-0.519502	0.960648	0.182052	0.0755031	-0.0838914	-0.154819	-0.250155	-0.111768	-0.104173	-0.201091	0.787812	0.878721	-0.117549	0.807628	0.750142	1.25173	-0.200759	-0.153977	-0.243766	-0.281868	-0.223175	-0.124721	1.1832	-0.422655	-0.132969	0.50746	-0.280861	0.423134	1.16733	-0.383233
	320	-1.81591	-0.449585	-1.21725	-2.11904	-0.353776	-0.368657	-0.184367	-1.24609	-0.348919	-2.07348	-1.84894	-2.08762	0.433257	1.696	0.257483	1.79532	0.235535	1.87993	0.238878	1.71396	1.67969	-1.59836	-0.0838914	-0.154819	-0.250155	-1.98602	-0.104173	-2.14944	-0.143886	-0.0680393	-1.07851	-0.106193	-1.1477	-0.318033	-1.9059	-0.922686	-0.243766	-1.03428	-1.05721	-1.82405	-1.75347	-0.422655	-1.68586	-0.33274	-0.280861	-0.390777	-1.89866	-1.93997
	321	-0.956571	-2.12975	-1.21725	-0.415473	-2.04261	-1.20581	-1.9446	-0.435201	-1.17272	-0.32373	-1.11296	-0.406213	0.433257	1.696	1.0059	1.79532	1.01746	1.10129	1.75564	1.71396	0.930869	-0.761429	-2.11593	-2.12087	-1.26631	-1.98602	-1.03745	-1.17527	-1.07558	-1.0148	-0.117549	-0.106193	-1.1477	-1.88779	-1.05333	-1.6914	-1.8873	-0.281868	-1.89125	-1.82405	-0.285136	-1.23089	-1.68586	-1.17294	-1.95833	-0.390777	-1.13217	-0.383233
	322	-0.956571	-0.449585	-1.21725	-2.11904	-0.353776	-0.368657	-0.184367	-1.24609	-0.348919	-2.07348	-1.84894	-0.406213	1.20744	1.696	1.0059	1.00519	1.79939	1.10129	1.75564	0.960648	0.182052	-1.59836	-0.0838914	-0.154819	-1.26631	-0.111768	-1.97073	-2.14944	-0.143886	-1.96156	-1.07851	-1.93384	-1.1477	-1.88779	-1.9059	-1.6914	-0.243766	-1.7867	-0.223175	-0.124721	-0.285136	-2.03913	-0.909413	-0.33274	-1.95833	-2.0186	-1.89866	-0.383233
	323	-1.81591	-0.449585	-2.04392	-2.11904	-0.353776	-2.04297	-1.9446	-1.24609	-1.99652	-0.32373	-0.37699	-2.08762	1.98162	0.154396	1.75432	1.79532	1.79939	1.10129	1.75564	1.71396	0.930869	-0.761429	-1.09991	-1.13785	-0.250155	-1.98602	-1.03745	-1.17527	-0.143886	-1.0148	-1.07851	-0.106193	-1.1477	-0.318033	-0.200759	-0.153977	0.578003	-0.281868	-1.89125	-1.82405	-0.285136	-0.422655	-0.132969	-1.17294	-0.280861	-0.390777	-0.365669	-0.383233
	324	-0.956571	-2.12975	-0.390582	-1.26726	-2.04261	-0.368657	-1.9446	-0.435201	-1.99652	-1.1986	-0.37699	-1.24692	1.20744	1.696	1.0059	1.79532	1.01746	0.322648	0.997258	0.960648	0.182052	0.0755031	-2.11593	-0.154819	-0.250155	-0.111768	-0.104173	-0.201091	-0.143886	-1.0148	-0.117549	-0.106193	-0.19878	-0.318033	0.651813	-1.6914	-1.06554	-1.7867	-0.223175	-0.124721	-0.285136	-0.422655	-1.68586	-0.33274	-0.280861	0.423134	-1.13217	-0.383233
	325	1.62144	1.23058	1.26276	0.436311	0.490638	1.30566	-0.184367	1.18657	-0.348919	0.551143	1.09496	1.2752	-0.340923	-0.616406	-0.490934	-0.575082	0.235535	0.322648	-1.27788	-0.54598	-0.566765	0.912436	0.932127	-0.154819	0.766004	0.825361	-0.104173	-0.201091	0.787812	-1.0148	-0.117549	-0.106193	-0.19878	0.466848	-0.200759	1.38344	0.578003	1.22296	1.4449	-0.124721	1.1832	-0.422655	-0.132969	1.34766	-0.280861	1.23705	1.16733	1.1735
	326	-1.81591	-0.449585	-1.21725	-0.415473	-1.19819	-0.368657	-1.9446	-0.435201	-1.17272	-1.1986	-1.84894	-2.08762	1.20744	0.154396	1.75432	1.79532	0.235535	1.87993	0.238878	0.960648	1.67969	0.0755031	-1.09991	-1.13785	-1.26631	-1.0489	-1.97073	-1.17527	-1.07558	-1.96156	-1.07851	-1.02001	-2.09662	-1.10291	-1.05333	-0.153977	-0.243766	-1.03428	-0.223175	-0.124721	-0.285136	-2.03913	-0.909413	-2.01314	-0.280861	-1.20469	-1.89866	-1.93997
	327	0.762103	0.390497	1.26276	0.436311	1.33505	1.30566	-0.184367	0.375686	0.474883	1.42602	1.09496	0.434493	-0.340923	0.154396	-1.23935	0.215052	-1.32832	-0.455993	-1.27788	-0.54598	-0.566765	0.912436	-0.0838914	0.828208	-0.250155	-0.111768	0.829106	0.773084	-0.143886	0.878721	0.843414	0.807628	0.750142	-0.318033	0.651813	-0.153977	0.578003	1.22296	-0.223175	0.724942	-0.285136	0.38558	0.643475	-0.33274	0.557875	1.23705	-0.365669	1.1735
	328	-0.956571	0.390497	-0.390582	0.436311	0.490638	0.468501	-0.184367	1.18657	1.29869	-0.32373	1.09496	0.434493	0.433257	0.154396	-0.490934	-0.575082	-1.32832	-1.23463	-0.519502	-0.54598	-0.566765	0.0755031	-0.0838914	-0.154819	-0.250155	-0.111768	0.829106	0.773084	0.787812	-0.0680393	-0.117549	0.807628	0.750142	-1.10291	-0.200759	-0.153977	-0.243766	-0.281868	0.610862	0.724942	0.449032	0.38558	-0.132969	-1.17294	0.557875	-0.390777	-0.365669	-0.383233
	329	-0.0972338	0.390497	1.26276	-0.415473	0.490638	1.30566	-1.06448	-0.435201	-0.348919	-0.32373	0.358985	-0.406213	1.20744	-0.616406	-0.490934	-0.575082	-1.32832	-0.455993	-0.519502	0.960648	-0.566765	0.0755031	0.932127	-0.154819	0.766004	0.825361	-0.104173	0.773084	-0.143886	-0.0680393	-0.117549	0.807628	-1.1477	1.25173	-0.200759	-0.153977	0.578003	1.22296	1.4449	0.724942	1.1832	1.19382	-0.132969	0.50746	0.557875	0.423134	-0.365669	0.395135
	330	-0.0972338	1.23058	0.436087	0.436311	1.33505	1.30566	-0.184367	1.18657	0.474883	0.551143	1.09496	0.434493	-0.340923	-0.616406	-0.490934	1.00519	-0.546392	-0.455993	-0.519502	-0.54598	-0.566765	-0.761429	1.94814	-0.154819	0.766004	-0.111768	-0.104173	-0.201091	-1.07558	-0.0680393	0.843414	-1.02001	-0.19878	1.25173	-1.05333	-0.153977	0.578003	-0.281868	-0.223175	-0.124721	0.449032	1.19382	0.643475	0.50746	-0.280861	0.423134	1.16733	1.1735
	331	-0.956571	1.23058	1.26276	1.2881	-0.353776	1.30566	0.69575	1.18657	1.29869	-0.32373	0.358985	-0.406213	-0.340923	-0.616406	-0.490934	-0.575082	-0.546392	-0.455993	-0.519502	-0.54598	-0.566765	0.912436	0.932127	-0.154819	0.766004	1.76249	0.829106	0.773084	-0.143886	-0.0680393	0.843414	0.807628	1.69906	-0.318033	0.651813	-0.153977	1.39977	0.470546	1.4449	-0.124721	0.449032	-0.422655	0.643475	-0.33274	1.39661	1.23705	1.16733	0.395135
	332	-0.0972338	0.390497	0.436087	0.436311	0.490638	1.30566	-0.184367	-0.435201	0.474883	0.551143	-0.37699	1.2752	-0.340923	-1.38721	-1.23935	0.215052	-1.32832	0.322648	0.238878	0.207334	0.182052	0.0755031	-0.0838914	0.828208	0.766004	-0.111768	0.829106	0.773084	0.787812	-0.0680393	-0.117549	-0.106193	-0.19878	0.466848	0.651813	-0.153977	1.39977	0.470546	1.4449	0.724942	-0.285136	0.38558	0.643475	0.50746	0.557875	1.23705	1.16733	1.1735
	333	0.762103	0.390497	0.436087	-0.415473	1.33505	0.468501	1.57587	0.375686	1.29869	-0.32373	1.09496	0.434493	0.433257	0.925198	0.257483	0.215052	1.01746	0.322648	0.238878	-1.29929	0.182052	1.74937	1.94814	-0.154819	-0.250155	0.825361	1.76239	1.74726	-0.143886	-0.0680393	0.843414	0.807628	0.750142	-1.10291	0.651813	1.38344	1.39977	0.470546	-1.05721	1.57461	-0.285136	0.38558	1.41992	1.34766	0.557875	0.423134	1.16733	0.395135
	334	-0.0972338	1.23058	1.26276	0.436311	0.490638	-0.368657	0.69575	-0.435201	-0.348919	-0.32373	1.09496	0.434493	-0.340923	0.154396	-1.23935	0.215052	-0.546392	-0.455993	-1.27788	-1.29929	-1.31558	1.74937	0.932127	0.828208	0.766004	0.825361	1.76239	0.773084	1.71951	0.878721	-0.117549	-0.106193	-0.19878	1.25173	-0.200759	-0.153977	-1.06554	-0.281868	-0.223175	0.724942	-1.0193	1.19382	0.643475	1.34766	1.39661	1.23705	-0.365669	-0.383233
	335	-0.956571	0.390497	-0.390582	1.2881	-0.353776	0.468501	0.69575	1.18657	-0.348919	0.551143	0.358985	1.2752	-1.1151	-1.38721	-1.23935	-1.36522	-1.32832	-1.23463	-1.27788	-1.29929	-1.31558	0.912436	0.932127	0.828208	0.766004	0.825361	-0.104173	-0.201091	-0.143886	-1.0148	-0.117549	-1.02001	0.750142	0.466848	0.651813	-0.153977	1.39977	1.22296	-0.223175	-0.124721	-0.285136	0.38558	0.643475	-0.33274	1.39661	1.23705	-0.365669	1.1735
	336	-0.0972338	-0.449585	1.26276	-0.415473	0.490638	1.30566	1.57587	1.18657	0.474883	-0.32373	0.358985	-0.406213	-1.1151	0.154396	-1.23935	-0.575082	0.235535	1.87993	0.238878	0.207334	0.182052	-0.761429	0.932127	0.828208	-0.250155	-0.111768	-0.104173	-0.201091	-0.143886	0.878721	-0.117549	-1.02001	1.69906	1.25173	-1.9059	1.38344	0.578003	0.470546	-0.223175	-0.124721	1.1832	1.19382	0.643475	0.50746	0.557875	0.423134	1.16733	0.395135
	337	-0.0972338	-0.449585	0.436087	-0.415473	-0.353776	0.468501	-0.184367	-0.435201	-0.348919	-0.32373	0.358985	0.434493	-0.340923	-1.38721	-1.23935	-0.575082	-0.546392	-0.455993	-1.27788	-0.54598	-0.566765	0.912436	0.932127	-0.154819	0.766004	-0.111768	-0.104173	-0.201091	-0.143886	-0.0680393	-0.117549	0.807628	-0.19878	-0.318033	-0.200759	-0.153977	1.39977	1.22296	-0.223175	0.724942	-1.0193	0.38558	0.643475	1.34766	0.557875	1.23705	-0.365669	1.1735
	338	-0.0972338	1.23058	0.436087	1.2881	-0.353776	0.468501	-0.184367	-0.435201	0.474883	0.551143	-0.37699	-0.406213	-0.340923	0.154396	-0.490934	-0.575082	0.235535	-0.455993	-1.27788	-0.54598	-0.566765	0.912436	-0.0838914	0.828208	-0.250155	-0.111768	0.829106	-0.201091	-0.143886	0.878721	-0.117549	-0.106193	0.750142	-0.318033	0.651813	-0.153977	-0.243766	1.22296	-0.223175	-0.124721	1.1832	-0.422655	1.41992	-0.33274	-1.1196	-0.390777	1.16733	-0.383233
	339	-0.0972338	1.23058	0.436087	0.436311	0.490638	1.30566	-0.184367	-0.435201	1.29869	-0.32373	1.09496	1.2752	-1.1151	-0.616406	-0.490934	0.215052	-0.546392	-1.23463	-0.519502	0.207334	0.930869	0.912436	0.932127	0.828208	0.766004	-0.111768	0.829106	-0.201091	-0.143886	-0.0680393	-0.117549	-0.106193	-0.19878	0.466848	-0.200759	-0.922686	-0.243766	1.22296	1.4449	0.724942	1.1832	1.19382	-0.132969	-0.33274	1.39661	-0.390777	0.400829	-0.383233
	340	-1.81591	-2.12975	-1.21725	1.2881	-2.04261	-2.04297	-0.184367	-1.24609	-0.348919	-0.32373	-1.84894	-1.24692	1.98162	0.925198	1.75432	1.00519	1.79939	1.87993	0.997258	1.71396	1.67969	-0.761429	-2.11593	-1.13785	-1.26631	-0.111768	-1.97073	-0.201091	-0.143886	-1.96156	-0.117549	-1.02001	-2.09662	-1.88779	-1.9059	-1.6914	-0.243766	-1.7867	-1.89125	-1.82405	-1.0193	-0.422655	-0.132969	0.50746	-1.1196	-0.390777	-0.365669	-0.383233
	341	-0.956571	-0.449585	-1.21725	-1.26726	-2.04261	-2.04297	-1.06448	-2.05698	-0.348919	-1.1986	-1.84894	-0.406213	1.98162	1.696	1.75432	1.00519	1.79939	1.10129	0.997258	0.960648	1.67969	-1.59836	-2.11593	-0.154819	-0.250155	-0.111768	-1.97073	-1.17527	-0.143886	-1.96156	-1.07851	-1.93384	-1.1477	-1.10291	-0.200759	-0.922686	-1.8873	-0.281868	-1.05721	-1.82405	-0.285136	-0.422655	-1.68586	-1.17294	-1.95833	-0.390777	-1.13217	-1.93997
	342	-0.0972338	0.390497	0.436087	0.436311	0.490638	-0.368657	0.69575	-0.435201	1.29869	-0.32373	1.09496	1.2752	0.433257	-0.616406	0.257483	-1.36522	-1.32832	-1.23463	-1.27788	0.207334	0.182052	0.0755031	0.932127	-0.154819	0.766004	1.76249	-0.104173	1.74726	0.787812	0.878721	-0.117549	0.807628	0.750142	1.25173	-0.200759	-0.153977	-1.8873	-0.281868	-0.223175	0.724942	-0.285136	0.38558	1.41992	1.34766	-0.280861	0.423134	0.400829	1.1735
	343	-0.0972338	0.390497	-0.390582	1.2881	-0.353776	-0.368657	1.57587	1.18657	-0.348919	1.42602	1.09496	0.434493	-0.340923	-1.38721	0.257483	-1.36522	0.235535	-1.23463	-1.27788	-0.54598	0.182052	0.0755031	-0.0838914	-0.154819	-0.250155	-0.111768	0.829106	0.773084	0.787812	-0.0680393	-0.117549	-0.106193	-0.19878	-0.318033	-0.200759	1.38344	-0.243766	-0.281868	-0.223175	-0.124721	1.1832	1.19382	1.41992	-0.33274	-0.280861	-0.390777	0.400829	0.395135
	344	1.62144	1.23058	-0.390582	-0.415473	1.33505	1.30566	1.57587	-0.435201	-0.348919	0.551143	1.09496	1.2752	0.433257	-1.38721	-1.23935	-1.36522	-1.32832	-1.23463	0.238878	-1.29929	0.182052	-0.761429	-0.0838914	0.828208	0.766004	-0.111768	-0.104173	-0.201091	0.787812	0.878721	0.843414	0.807628	0.750142	-0.318033	0.651813	0.614732	-1.06554	1.22296	-0.223175	-0.124721	-0.285136	-0.422655	-0.132969	0.50746	1.39661	-0.390777	1.16733	1.1735
	345	-0.0972338	0.390497	1.26276	1.2881	0.490638	0.468501	0.69575	1.18657	-0.348919	-0.32373	1.09496	0.434493	-0.340923	-0.616406	-0.490934	-1.36522	-0.546392	-1.23463	-0.519502	-0.54598	-1.31558	0.912436	1.94814	0.828208	0.766004	0.825361	0.829106	-0.201091	0.787812	0.878721	-0.117549	0.807628	0.750142	-0.318033	0.651813	-0.153977	1.39977	-0.281868	1.4449	-0.124721	1.1832	1.19382	-0.909413	0.50746	1.39661	1.23705	1.16733	1.1735
	346	-0.0972338	-0.449585	-0.390582	-0.415473	-0.353776	-0.368657	-0.184367	1.18657	1.29869	0.551143	-0.37699	0.434493	-1.1151	-1.38721	-1.23935	-1.36522	-1.32832	-1.23463	-1.27788	-1.29929	-1.31558	-0.761429	0.932127	-0.154819	0.766004	-0.111768	-0.104173	-0.201091	-0.143886	-1.0148	-0.117549	-1.02001	0.750142	-0.318033	0.651813	-0.153977	-0.243766	1.22296	-0.223175	-0.124721	-0.285136	1.19382	0.643475	-0.33274	1.39661	-0.390777	1.16733	-0.383233
	347	-0.0972338	0.390497	-0.390582	-1.26726	-0.353776	0.468501	-0.184367	1.18657	-0.348919	1.42602	1.09496	1.2752	-0.340923	-0.616406	-1.23935	-0.575082	-0.546392	-0.455993	0.997258	-0.54598	0.182052	1.74937	-0.0838914	1.81124	-0.250155	1.76249	0.829106	1.74726	0.787812	-0.0680393	1.80438	-0.106193	0.750142	0.466848	-0.200759	1.38344	-0.243766	0.470546	0.610862	-0.124721	0.449032	-0.422655	0.643475	0.50746	1.39661	-0.390777	1.16733	1.1735
	348	-0.956571	-1.28967	-0.390582	-1.26726	-2.04261	-0.368657	-1.9446	-1.24609	-1.99652	-1.1986	-1.84894	-1.24692	1.20744	0.925198	1.75432	1.00519	1.79939	1.10129	0.997258	0.960648	1.67969	-0.761429	-2.11593	-2.12087	-0.250155	-1.98602	-1.97073	-0.201091	-2.00728	-1.0148	-1.07851	-1.93384	-1.1477	-1.88779	-1.9059	-1.6914	-1.8873	-1.7867	-1.89125	-1.82405	-1.75347	-0.422655	0.643475	-2.01314	-1.95833	-2.0186	-1.89866	-0.383233
	349	-0.0972338	-0.449585	-0.390582	-1.26726	1.33505	1.30566	0.69575	0.375686	1.29869	1.42602	-0.37699	1.2752	-1.1151	0.154396	-1.23935	-0.575082	-0.546392	0.322648	-1.27788	-1.29929	-0.566765	0.912436	-0.0838914	-0.154819	1.78216	0.825361	-0.104173	0.773084	-0.143886	0.878721	-0.117549	-0.106193	0.750142	0.466848	1.50439	-0.153977	0.578003	1.22296	-0.223175	0.724942	1.1832	0.38558	1.41992	0.50746	0.557875	1.23705	0.400829	1.1735
	350	1.62144	0.390497	-0.390582	0.436311	0.490638	0.468501	0.69575	1.18657	0.474883	1.42602	1.09496	0.434493	0.433257	0.154396	1.0059	0.215052	-0.546392	0.322648	-0.519502	-1.29929	-0.566765	0.912436	1.94814	-0.154819	0.766004	0.825361	1.76239	-0.201091	-0.143886	0.878721	1.80438	0.807628	-0.19878	1.25173	0.651813	1.38344	1.39977	1.22296	1.4449	-0.124721	1.1832	1.19382	-0.132969	0.50746	-0.280861	1.23705	0.400829	0.395135
	351	-0.956571	-2.12975	-1.21725	-2.11904	-1.19819	-2.04297	-1.9446	-2.05698	-1.99652	-1.1986	-1.11296	-2.08762	1.20744	0.925198	1.75432	0.215052	1.79939	1.87993	1.75564	0.960648	1.67969	-1.59836	-2.11593	-0.154819	-2.28247	-0.111768	-1.97073	-0.201091	-1.07558	-1.96156	-0.117549	-1.02001	-2.09662	-1.88779	-1.9059	-0.922686	-1.8873	-1.03428	-1.05721	-1.82405	-1.75347	-2.03913	-1.68586	-2.01314	-1.1196	0.423134	-1.89866	-1.93997
	352	-0.0972338	0.390497	-0.390582	-0.415473	0.490638	-0.368657	-1.06448	-0.435201	0.474883	1.42602	1.09496	-0.406213	-1.1151	0.154396	0.257483	0.215052	-0.546392	-0.455993	-1.27788	-0.54598	-1.31558	0.0755031	-0.0838914	0.828208	0.766004	-0.111768	-0.104173	0.773084	-0.143886	0.878721	0.843414	0.807628	-0.19878	-0.318033	0.651813	-0.153977	-0.243766	1.22296	1.4449	-0.124721	-0.285136	1.19382	-0.909413	-0.33274	-0.280861	-0.390777	-0.365669	0.395135
	353	-0.0972338	-0.449585	1.26276	-0.415473	-0.353776	1.30566	0.69575	-0.435201	0.474883	1.42602	1.09496	-0.406213	-0.340923	-1.38721	-1.23935	-0.575082	-0.546392	-1.23463	-1.27788	0.207334	0.182052	0.912436	0.932127	0.828208	-0.250155	-0.111768	-0.104173	-0.201091	-0.143886	-1.0148	-0.117549	-1.02001	0.750142	0.466848	-0.200759	1.38344	-0.243766	1.22296	1.4449	-0.124721	-0.285136	0.38558	-0.132969	-0.33274	-0.280861	-0.390777	-0.365669	-0.383233
	354	-0.0972338	0.390497	1.26276	1.2881	0.490638	1.30566	-0.184367	1.18657	-0.348919	1.42602	-0.37699	-0.406213	0.433257	0.154396	0.257483	0.215052	0.235535	0.322648	0.238878	0.207334	0.182052	0.0755031	-0.0838914	-0.154819	-0.250155	0.825361	-0.104173	-0.201091	0.787812	-0.0680393	-0.117549	0.807628	1.69906	-0.318033	-0.200759	1.38344	-1.06554	1.22296	1.4449	-0.124721	-0.285136	1.19382	-0.132969	-0.33274	-0.280861	-0.390777	0.400829	-0.383233
	355	0.762103	0.390497	0.436087	-0.415473	-0.353776	1.30566	0.69575	-0.435201	1.29869	0.551143	-0.37699	0.434493	0.433257	-1.38721	-0.490934	-0.575082	1.01746	-0.455993	-0.519502	0.207334	0.930869	0.912436	0.932127	-0.154819	-0.250155	-0.111768	-0.104173	-0.201091	-0.143886	-0.0680393	-0.117549	-0.106193	-0.19878	-0.318033	-0.200759	1.38344	-0.243766	0.470546	-1.05721	-0.124721	-1.0193	-0.422655	-0.132969	-0.33274	-1.1196	-0.390777	1.16733	-0.383233
	356	-0.0972338	0.390497	0.436087	-0.415473	0.490638	0.468501	-0.184367	1.18657	-0.348919	-0.32373	1.09496	1.2752	-0.340923	0.154396	-0.490934	1.00519	1.01746	0.322648	0.238878	0.207334	-0.566765	0.912436	-0.0838914	0.828208	0.766004	0.825361	-0.104173	0.773084	1.71951	0.878721	0.843414	0.807628	0.750142	1.25173	0.651813	-0.153977	-1.06554	1.22296	1.4449	-0.124721	-1.0193	1.19382	0.643475	1.34766	0.557875	0.423134	1.16733	1.1735
	357	-0.0972338	1.23058	-0.390582	0.436311	-0.353776	0.468501	1.57587	-0.435201	1.29869	1.42602	1.09496	-0.406213	-0.340923	0.154396	0.257483	0.215052	0.235535	0.322648	0.238878	0.960648	0.930869	0.0755031	-0.0838914	0.828208	-0.250155	-0.111768	-0.104173	0.773084	-0.143886	0.878721	-0.117549	0.807628	0.750142	-0.318033	-1.05333	1.38344	-0.243766	1.22296	-0.223175	0.724942	1.1832	-0.422655	-0.132969	0.50746	-0.280861	1.23705	0.400829	1.1735
	358	1.62144	-0.449585	0.436087	0.436311	0.490638	0.468501	-0.184367	1.18657	-0.348919	1.42602	0.358985	-0.406213	-1.1151	-1.38721	-1.23935	-1.36522	-0.546392	-0.455993	-0.519502	-0.54598	-0.566765	0.0755031	0.932127	-0.154819	0.766004	-0.111768	0.829106	0.773084	0.787812	-0.0680393	0.843414	0.807628	-0.19878	0.466848	1.50439	-0.153977	1.39977	0.470546	1.4449	0.724942	1.1832	1.19382	-0.132969	-0.33274	-0.280861	1.23705	-0.365669	1.1735
	359	1.62144	0.390497	-0.390582	-0.415473	-0.353776	1.30566	1.57587	1.18657	0.474883	0.551143	0.358985	-0.406213	-0.340923	-1.38721	-1.23935	-1.36522	-0.546392	-1.23463	-1.27788	-1.29929	-1.31558	0.0755031	-0.0838914	-0.154819	0.766004	-0.111768	-0.104173	-0.201091	0.787812	-0.0680393	-0.117549	0.807628	0.750142	0.466848	0.651813	-0.153977	1.39977	1.22296	-0.223175	1.57461	1.1832	1.19382	-0.132969	1.34766	-0.280861	1.23705	1.16733	1.1735
	360	-1.81591	-0.449585	-2.04392	-1.26726	-1.19819	-2.04297	-1.06448	-1.24609	-1.99652	-0.32373	-1.84894	-1.24692	1.98162	1.696	1.75432	1.79532	1.01746	1.10129	1.75564	0.960648	1.67969	-1.59836	-1.09991	-0.154819	-2.28247	-1.98602	-1.03745	-2.14944	-0.143886	-1.96156	-1.07851	-1.02001	-2.09662	-1.88779	-1.05333	-1.6914	-0.243766	-1.03428	-1.05721	0.724942	-1.0193	-2.03913	-0.132969	0.50746	-0.280861	-1.20469	-1.13217	0.395135
	361	-0.0972338	1.23058	0.436087	1.2881	0.490638	1.30566	1.57587	-0.435201	0.474883	0.551143	1.09496	0.434493	-1.1151	-0.616406	-0.490934	-0.575082	-1.32832	-1.23463	-1.27788	1.71396	-1.31558	0.912436	-0.0838914	-0.154819	0.766004	-0.111768	-0.104173	0.773084	-0.143886	0.878721	0.843414	-0.106193	0.750142	1.25173	0.651813	1.38344	-0.243766	1.22296	-0.223175	-0.124721	1.1832	0.38558	-0.132969	-0.33274	0.557875	-0.390777	0.400829	1.1735
	362	-1.81591	-0.449585	-1.21725	-2.11904	-1.19819	-2.04297	-1.06448	-0.435201	-0.348919	-2.07348	-1.84894	-1.24692	1.98162	0.925198	1.75432	1.00519	1.01746	1.87993	0.238878	1.71396	0.930869	-1.59836	-1.09991	-0.154819	-2.28247	-0.111768	-0.104173	-1.17527	-0.143886	-1.96156	-0.117549	-1.02001	-0.19878	-0.318033	-0.200759	-1.6914	-0.243766	-1.7867	-0.223175	-0.974384	-1.0193	-2.03913	-0.132969	-1.17294	-1.1196	-2.0186	-1.89866	-0.383233
	363	-0.0972338	-0.449585	-1.21725	-1.26726	-0.353776	-0.368657	-0.184367	-2.05698	-0.348919	-2.07348	-1.84894	-1.24692	1.98162	1.696	1.75432	0.215052	1.79939	1.87993	0.238878	0.960648	0.182052	-0.761429	-0.0838914	-2.12087	-0.250155	-1.98602	-0.104173	-0.201091	-2.00728	-0.0680393	-2.03947	-1.02001	-0.19878	-1.88779	-1.05333	-1.6914	-0.243766	-1.03428	-1.05721	-1.82405	-1.0193	-0.422655	-1.68586	-0.33274	-1.1196	-0.390777	-0.365669	-0.383233
	364	-0.0972338	-1.28967	-0.390582	-0.415473	-1.19819	-0.368657	-1.06448	-1.24609	-1.17272	-1.1986	-1.11296	-1.24692	1.20744	0.925198	1.75432	1.79532	1.79939	1.10129	0.997258	0.960648	0.182052	-1.59836	-1.09991	-1.13785	-1.26631	-1.0489	-1.03745	-2.14944	-1.07558	-0.0680393	-0.117549	-1.93384	-0.19878	-0.318033	-1.05333	-1.6914	-1.06554	-1.7867	-1.89125	-1.82405	-0.285136	-1.23089	-0.132969	-1.17294	-1.95833	-0.390777	0.400829	-1.93997
	365	-0.0972338	-0.449585	-1.21725	-0.415473	-2.04261	-0.368657	-0.184367	-1.24609	-1.17272	-0.32373	-1.84894	-1.24692	1.20744	1.696	1.0059	1.79532	1.79939	1.87993	0.997258	1.71396	0.930869	-0.761429	-2.11593	-0.154819	-0.250155	-0.111768	-1.97073	-0.201091	-1.07558	-1.0148	-1.07851	-1.02001	-1.1477	-0.318033	-1.05333	-1.6914	-1.8873	-1.03428	-1.05721	-0.124721	-1.0193	-0.422655	-1.68586	-2.01314	-1.95833	-0.390777	-0.365669	-1.93997
	366	-0.0972338	-2.12975	-2.04392	-2.11904	-1.19819	-2.04297	-1.06448	-0.435201	-1.17272	-0.32373	-0.37699	-0.406213	1.20744	1.696	1.75432	1.00519	1.79939	1.87993	0.997258	1.71396	1.67969	0.0755031	-0.0838914	-2.12087	-2.28247	-0.111768	-1.03745	-0.201091	-0.143886	-1.0148	-1.07851	-1.02001	-0.19878	-1.10291	-0.200759	-1.6914	-1.8873	-0.281868	-1.05721	-0.124721	-1.75347	-0.422655	-0.909413	-0.33274	-0.280861	-1.20469	-1.89866	-0.383233
	367	1.62144	-0.449585	0.436087	-0.415473	1.33505	0.468501	-0.184367	0.375686	1.29869	-1.1986	0.358985	1.2752	0.433257	-1.38721	-1.23935	-1.36522	-1.32832	0.322648	-0.519502	0.960648	-1.31558	0.912436	-0.0838914	-0.154819	0.766004	0.825361	-0.104173	0.773084	0.787812	0.878721	0.843414	0.807628	-0.19878	1.25173	0.651813	-0.153977	-0.243766	-0.281868	-0.223175	0.724942	1.1832	1.19382	-0.132969	0.50746	-0.280861	0.423134	1.16733	0.395135
	368	1.62144	1.23058	0.436087	1.2881	1.33505	1.30566	-0.184367	-0.435201	0.474883	1.42602	1.09496	0.434493	-1.1151	0.154396	-0.490934	0.215052	-1.32832	0.322648	-1.27788	-1.29929	-1.31558	0.0755031	0.932127	-0.154819	0.766004	0.825361	-0.104173	-0.201091	0.787812	-0.0680393	0.843414	-0.106193	0.750142	1.25173	-0.200759	-0.153977	0.578003	-0.281868	-0.223175	-0.124721	1.1832	-0.422655	-0.132969	-0.33274	-0.280861	0.423134	0.400829	0.395135
	369	1.62144	1.23058	1.26276	0.436311	1.33505	1.30566	-0.184367	1.18657	0.474883	-0.32373	-0.37699	0.434493	-0.340923	-1.38721	-1.23935	0.215052	-0.546392	-1.23463	0.238878	-1.29929	-1.31558	0.0755031	0.932127	0.828208	1.78216	0.825361	0.829106	-0.201091	0.787812	1.82548	0.843414	-0.106193	-0.19878	-1.10291	-0.200759	-0.153977	0.578003	1.22296	0.610862	1.57461	1.1832	-0.422655	0.643475	-0.33274	1.39661	-0.390777	-0.365669	0.395135
	370	-0.0972338	0.390497	1.26276	-0.415473	1.33505	0.468501	-0.184367	1.18657	0.474883	1.42602	1.09496	1.2752	-1.1151	-0.616406	-0.490934	0.215052	0.235535	0.322648	0.238878	-0.54598	-0.566765	0.0755031	-0.0838914	-0.154819	0.766004	-0.111768	-0.104173	-0.201091	0.787812	-0.0680393	-0.117549	0.807628	-0.19878	0.466848	-0.200759	-0.153977	1.39977	1.22296	-0.223175	-0.974384	1.1832	1.19382	-0.132969	-0.33274	-0.280861	-0.390777	1.16733	1.1735
	371	-0.956571	-0.449585	-1.21725	-1.26726	-0.353776	-2.04297	-1.06448	-1.24609	-1.17272	-1.1986	-1.84894	-2.08762	1.20744	1.696	0.257483	1.00519	1.01746	1.87993	0.997258	1.71396	1.67969	1.74937	-0.0838914	-2.12087	-2.28247	-1.0489	-1.03745	-2.14944	-0.143886	-1.96156	-0.117549	-1.02001	-2.09662	-1.10291	-1.05333	-1.6914	-1.06554	-1.7867	-1.05721	-0.124721	-1.0193	-0.422655	-1.68586	-2.01314	-1.95833	-2.0186	-1.13217	-0.383233
	372	-0.956571	-2.12975	-0.390582	-0.415473	-0.353776	-1.20581	0.69575	-0.435201	-1.17272	0.551143	-1.84894	-0.406213	1.98162	0.154396	0.257483	1.00519	1.01746	1.87993	0.238878	0.960648	0.930869	1.74937	-0.0838914	-0.154819	-2.28247	-0.111768	-1.97073	-0.201091	-1.07558	-0.0680393	-2.03947	-1.02001	-0.19878	0.466848	-0.200759	-1.6914	-1.06554	-1.03428	-1.05721	-0.974384	-1.75347	-0.422655	-0.132969	-0.33274	-0.280861	-0.390777	-1.89866	-1.1616
	373	0.762103	0.390497	1.26276	1.2881	1.33505	0.468501	-1.06448	1.18657	1.29869	1.42602	0.358985	0.434493	-1.1151	-0.616406	-0.490934	-0.575082	-0.546392	-1.23463	-1.27788	-0.54598	-0.566765	0.0755031	0.932127	-0.154819	-0.250155	1.76249	0.829106	1.74726	1.71951	-0.0680393	-0.117549	0.807628	-0.19878	0.466848	-0.200759	-0.153977	1.39977	0.470546	-0.223175	-0.974384	1.1832	-0.422655	-0.132969	-0.33274	-0.280861	1.23705	1.16733	1.1735
	374	-0.0972338	-0.449585	0.436087	0.436311	0.490638	0.468501	-0.184367	1.18657	-0.348919	0.551143	1.09496	0.434493	0.433257	0.154396	1.0059	0.215052	-0.546392	-0.455993	0.997258	0.960648	0.182052	0.0755031	-0.0838914	0.828208	0.766004	-0.111768	-0.104173	-0.201091	-0.143886	-1.0148	-0.117549	0.807628	-0.19878	0.466848	1.50439	0.614732	-1.06554	0.470546	-0.223175	-0.974384	-0.285136	0.38558	0.643475	0.50746	-0.280861	0.423134	-0.365669	-0.383233
	375	-0.0972338	1.23058	1.26276	-0.415473	1.33505	1.30566	-0.184367	0.375686	-0.348919	0.551143	1.09496	0.434493	-0.340923	-1.38721	0.257483	-1.36522	-0.546392	-0.455993	0.238878	-0.54598	-0.566765	0.912436	-0.0838914	-0.154819	-0.250155	0.825361	-0.104173	0.773084	-0.143886	-0.0680393	0.843414	0.807628	-0.19878	1.25173	0.651813	1.38344	-0.243766	0.470546	-0.223175	-0.124721	0.449032	0.38558	-0.909413	-0.33274	0.557875	-0.390777	-0.365669	-0.383233
	376	0.762103	0.390497	0.436087	-0.415473	1.33505	-0.368657	-1.06448	0.375686	-0.348919	1.42602	0.358985	-0.406213	0.433257	0.925198	0.257483	-0.575082	-1.32832	0.322648	-1.27788	-1.29929	0.182052	0.912436	-0.0838914	0.828208	-0.250155	-0.111768	-0.104173	0.773084	-0.143886	0.878721	-0.117549	0.807628	0.750142	0.466848	0.651813	0.614732	-0.243766	1.22296	0.610862	-0.124721	1.1832	-0.422655	-0.132969	-0.33274	1.39661	1.23705	-0.365669	-0.383233
	377	0.762103	0.390497	0.436087	1.2881	-0.353776	-0.368657	0.69575	1.18657	1.29869	-0.32373	1.09496	1.2752	-0.340923	0.154396	0.257483	-0.575082	0.235535	0.322648	-0.519502	-0.54598	-0.566765	0.912436	0.932127	0.828208	0.766004	0.825361	0.829106	-0.201091	0.787812	0.878721	0.843414	0.807628	0.750142	0.466848	0.651813	0.614732	-0.243766	-0.281868	-0.223175	-0.124721	1.1832	1.19382	-0.132969	-0.33274	1.39661	-0.390777	1.16733	1.1735
	378	-0.0972338	-0.449585	0.436087	0.436311	1.33505	-0.368657	-0.184367	1.18657	-0.348919	1.42602	-0.37699	0.434493	-1.1151	0.154396	0.257483	-0.575082	-0.546392	0.322648	-1.27788	0.207334	0.182052	0.0755031	-1.09991	-0.154819	-0.250155	-0.111768	-0.104173	-0.201091	-0.143886	-0.0680393	-0.117549	-0.106193	-1.1477	-0.318033	0.651813	0.614732	-0.243766	0.470546	-0.223175	-0.124721	1.1832	-0.422655	-0.132969	-0.33274	0.557875	1.23705	-0.365669	1.1735
	379	-0.0972338	-0.449585	0.436087	1.2881	-0.353776	1.30566	1.57587	1.18657	0.474883	-0.32373	1.09496	1.2752	0.433257	0.154396	0.257483	-1.36522	-0.546392	0.322648	-1.27788	-0.54598	-0.566765	0.0755031	-0.0838914	-0.154819	-0.250155	-0.111768	-0.104173	-0.201091	0.787812	-0.0680393	0.843414	-1.02001	0.750142	1.25173	0.651813	0.614732	1.39977	1.22296	0.610862	-0.974384	1.1832	0.38558	-0.909413	1.34766	-0.280861	1.23705	0.400829	-0.383233
	380	-0.956571	-1.28967	-0.390582	-0.415473	-1.19819	-0.368657	-1.06448	-1.24609	-0.348919	-1.1986	-1.84894	-2.08762	0.433257	1.696	1.0059	1.79532	1.01746	1.87993	0.997258	1.71396	1.67969	-1.59836	-0.0838914	-0.154819	-2.28247	-1.0489	-1.03745	-1.17527	-2.00728	-0.0680393	-1.07851	-0.106193	-1.1477	-0.318033	-1.05333	-1.6914	-1.8873	-0.281868	-1.05721	-0.974384	-1.0193	-0.422655	-1.68586	-0.33274	-0.280861	-2.0186	-0.365669	-1.93997
	381	-0.956571	-0.449585	-2.04392	-0.415473	-0.353776	-2.04297	-1.9446	-2.05698	-1.17272	-1.1986	-1.11296	-0.406213	1.20744	1.696	1.0059	1.00519	1.01746	0.322648	0.238878	0.207334	0.930869	-1.59836	-0.0838914	-0.154819	-1.26631	-1.0489	-1.97073	-1.17527	-2.00728	-0.0680393	-1.07851	-0.106193	-1.1477	-0.318033	-1.05333	-1.6914	-1.8873	-0.281868	-1.05721	-0.974384	-1.75347	-2.03913	-1.68586	-2.01314	-1.1196	-0.390777	-1.89866	-0.383233
	382	-0.0972338	-0.449585	-0.390582	-0.415473	-0.353776	-1.20581	-1.9446	-1.24609	-0.348919	-1.1986	-1.84894	-1.24692	1.20744	0.154396	1.75432	1.00519	1.01746	0.322648	0.997258	0.960648	0.930869	-0.761429	-0.0838914	-0.154819	-2.28247	-1.0489	-1.97073	-1.17527	-2.00728	-0.0680393	-1.07851	-0.106193	-1.1477	-0.318033	-0.200759	-0.922686	-1.06554	-0.281868	-1.05721	-1.82405	-1.0193	-0.422655	-1.68586	-0.33274	-0.280861	-0.390777	-0.365669	-1.93997
	383	-0.956571	-0.449585	-2.04392	-1.26726	-0.353776	-0.368657	-0.184367	-0.435201	-0.348919	-2.07348	-0.37699	-2.08762	1.98162	1.696	1.75432	1.79532	1.79939	1.87993	1.75564	1.71396	1.67969	-1.59836	-0.0838914	-1.13785	-0.250155	-1.98602	-1.03745	-1.17527	-2.00728	-1.0148	-1.07851	-1.93384	-0.19878	-0.318033	-1.05333	-1.6914	-1.8873	-0.281868	-1.05721	-1.82405	-1.75347	-2.03913	-0.132969	-2.01314	-0.280861	-0.390777	-1.89866	-1.93997
	384	-0.0972338	-0.449585	-1.21725	0.436311	-0.353776	-1.20581	-1.9446	-1.24609	-0.348919	-1.1986	-1.11296	-0.406213	1.20744	0.925198	1.0059	1.79532	1.01746	1.10129	1.75564	1.71396	0.182052	-0.761429	-1.09991	-1.13785	-2.28247	-1.98602	-0.104173	-0.201091	-2.00728	-1.96156	-1.07851	-0.106193	-1.1477	-0.318033	-1.05333	-1.6914	-1.8873	-1.7867	-1.05721	-1.82405	-1.0193	-0.422655	-1.68586	-0.33274	-0.280861	-2.0186	-0.365669	-0.383233
	385	-0.0972338	-0.449585	-2.04392	-0.415473	-1.19819	-0.368657	-1.06448	-2.05698	-0.348919	-2.07348	-1.84894	-1.24692	1.20744	0.925198	0.257483	1.00519	0.235535	-0.455993	0.238878	0.207334	1.67969	-0.761429	-2.11593	-1.13785	-0.250155	-1.98602	-1.03745	-1.17527	-2.00728	-1.0148	-1.07851	-1.93384	-0.19878	-1.88779	-1.05333	-0.922686	-1.06554	-1.7867	-1.89125	-0.974384	-1.75347	-2.03913	-0.909413	-1.17294	-1.95833	-0.390777	-1.89866	-0.383233
	386	-0.956571	-0.449585	-0.390582	-1.26726	0.490638	-0.368657	-1.9446	-1.24609	-1.17272	-2.07348	-0.37699	-2.08762	0.433257	1.696	1.75432	1.79532	1.79939	1.87993	1.75564	0.207334	1.67969	-1.59836	-0.0838914	-2.12087	-2.28247	0.825361	-1.03745	-1.17527	-2.00728	-1.96156	-2.03947	-0.106193	-2.09662	-0.318033	-0.200759	-0.922686	-1.8873	-1.03428	-1.89125	-1.82405	-0.285136	-0.422655	-0.909413	-2.01314	-0.280861	-2.0186	-1.89866	-1.93997
	387	-0.0972338	-0.449585	-0.390582	-1.26726	-1.19819	-2.04297	-1.9446	-2.05698	-0.348919	-1.1986	-1.84894	-1.24692	1.98162	0.154396	0.257483	1.00519	1.01746	1.10129	0.997258	0.960648	0.182052	-0.761429	-2.11593	-2.12087	-0.250155	-1.98602	-1.97073	-1.17527	-2.00728	-1.0148	-1.07851	-0.106193	-0.19878	-0.318033	-1.05333	-0.922686	-1.8873	-1.7867	-1.05721	-0.974384	-1.75347	-1.23089	-0.909413	-0.33274	-0.280861	-1.20469	-1.13217	-0.383233
	388	-0.956571	-2.12975	-2.04392	-0.415473	0.490638	-1.20581	-1.06448	-2.05698	-1.17272	-0.32373	-0.37699	-2.08762	1.98162	0.154396	0.257483	-0.575082	-0.546392	0.322648	0.997258	0.960648	1.67969	-1.59836	-0.0838914	0.828208	-2.28247	0.825361	-1.03745	-1.17527	-1.07558	-1.0148	-1.07851	-1.02001	-0.19878	-0.318033	-1.9059	-0.922686	-1.06554	-1.7867	-1.89125	-0.974384	-1.75347	-2.03913	-1.68586	-0.33274	-1.95833	-2.0186	-1.89866	-1.93997
	389	-1.81591	-0.449585	-0.390582	-0.415473	-1.19819	-0.368657	-1.06448	-1.24609	-1.99652	-1.1986	-1.84894	-1.24692	1.20744	0.925198	1.0059	0.215052	1.01746	1.87993	0.997258	1.71396	0.930869	0.0755031	-0.0838914	-2.12087	-2.28247	-1.98602	0.829106	-1.17527	-1.07558	-1.0148	0.843414	-0.106193	-0.19878	-1.88779	-0.200759	-0.922686	-1.8873	-1.03428	-0.223175	-0.124721	-0.285136	-1.23089	-0.909413	-0.33274	-0.280861	-1.20469	-0.365669	-0.383233
	390	0.762103	1.23058	0.436087	0.436311	1.33505	-0.368657	-0.184367	1.18657	0.474883	-0.32373	0.358985	1.2752	-1.1151	-1.38721	-1.23935	-1.36522	0.235535	0.322648	0.997258	-0.54598	-0.566765	-0.761429	1.94814	1.81124	1.78216	-0.111768	0.829106	0.773084	1.71951	0.878721	-0.117549	0.807628	1.69906	-0.318033	1.50439	-0.153977	-0.243766	1.22296	0.610862	-0.124721	-0.285136	1.19382	0.643475	1.34766	0.557875	-0.390777	1.16733	-0.383233
	391	-0.0972338	-0.449585	1.26276	-0.415473	1.33505	0.468501	0.69575	-0.435201	-0.348919	-0.32373	-0.37699	1.2752	-1.1151	-1.38721	0.257483	1.00519	-1.32832	-1.23463	-0.519502	-0.54598	0.930869	0.0755031	-0.0838914	-0.154819	0.766004	-0.111768	-0.104173	0.773084	-0.143886	-1.0148	-0.117549	0.807628	-0.19878	0.466848	-0.200759	-0.153977	-0.243766	1.22296	0.610862	-0.124721	-0.285136	0.38558	-0.132969	-0.33274	-0.280861	-0.390777	0.400829	-0.383233
	392	-0.0972338	0.390497	0.436087	0.436311	1.33505	0.468501	0.69575	0.375686	-0.348919	0.551143	-0.37699	0.434493	-0.340923	-0.616406	-0.490934	0.215052	-0.546392	-0.455993	-0.519502	-0.54598	-0.566765	0.912436	-0.0838914	1.81124	-0.250155	0.825361	-0.104173	0.773084	1.71951	1.82548	-0.117549	0.807628	0.750142	1.25173	-0.200759	0.614732	-0.243766	1.22296	-0.223175	1.57461	-0.285136	1.19382	-0.132969	-0.33274	1.39661	1.23705	0.400829	0.395135
	393	-0.0972338	0.390497	0.436087	0.436311	0.490638	1.30566	0.69575	-0.435201	0.474883	0.551143	0.358985	0.434493	0.433257	0.154396	-1.23935	-0.575082	-0.546392	-1.23463	0.238878	-1.29929	-0.566765	0.0755031	-0.0838914	-0.154819	-0.250155	-0.111768	-0.104173	0.773084	0.787812	-0.0680393	0.843414	-0.106193	-0.19878	1.25173	1.50439	-0.153977	-0.243766	-0.281868	-0.223175	-0.124721	0.449032	1.19382	-0.132969	0.50746	-0.280861	1.23705	1.16733	-0.383233
	394	-0.956571	1.23058	0.436087	1.2881	-0.353776	0.468501	-0.184367	1.18657	1.29869	1.42602	-1.11296	0.434493	-1.1151	0.154396	-1.23935	1.00519	-1.32832	-0.455993	-0.519502	-0.54598	-0.566765	0.0755031	-0.0838914	0.828208	-0.250155	0.825361	-0.104173	1.74726	-0.143886	-0.0680393	0.843414	-0.106193	0.750142	1.25173	0.651813	1.38344	-0.243766	0.470546	1.4449	-0.124721	1.1832	0.38558	-0.132969	-0.33274	1.39661	0.423134	1.16733	0.395135
	395	-0.0972338	1.23058	-0.390582	0.436311	1.33505	1.30566	1.57587	1.18657	-0.348919	0.551143	0.358985	0.434493	-0.340923	0.154396	-0.490934	-0.575082	0.235535	-1.23463	-1.27788	-0.54598	0.182052	-1.59836	-0.0838914	0.828208	-0.250155	-1.0489	-0.104173	-0.201091	1.71951	-1.0148	0.843414	-1.02001	-0.19878	1.25173	1.50439	1.38344	1.39977	1.22296	-0.223175	0.724942	-1.75347	-0.422655	1.41992	-0.33274	1.39661	-0.390777	1.16733	-0.383233
	396	-1.81591	-0.449585	-1.21725	-0.415473	-2.04261	-1.20581	-0.184367	-2.05698	-0.348919	-2.07348	-1.84894	-0.406213	1.20744	0.925198	1.0059	1.00519	1.79939	1.87993	0.997258	0.960648	1.67969	-1.59836	-1.09991	-1.13785	-2.28247	-1.98602	-1.03745	-0.201091	-0.143886	-1.0148	-1.07851	-1.02001	-2.09662	0.466848	-0.200759	-1.6914	-1.8873	-1.03428	-1.05721	-1.82405	-1.75347	-2.03913	-1.68586	-0.33274	-1.95833	-0.390777	-1.13217	-0.383233
	397	-0.956571	-2.12975	-1.21725	-0.415473	-1.19819	-2.04297	-1.06448	-1.24609	-1.99652	-1.1986	-1.84894	-0.406213	1.20744	0.154396	1.0059	1.00519	1.01746	1.87993	0.997258	1.71396	1.67969	-1.59836	-1.09991	-2.12087	-1.26631	-1.0489	-1.03745	-0.201091	-0.143886	-1.0148	-1.07851	-1.02001	-1.1477	0.466848	-0.200759	-1.6914	-0.243766	-1.03428	-1.05721	-0.124721	-1.75347	-0.422655	-1.68586	-0.33274	-0.280861	-0.390777	-1.13217	-0.383233
	398	1.62144	0.390497	-0.390582	0.436311	0.490638	1.30566	-0.184367	-0.435201	1.29869	0.551143	1.09496	0.434493	-1.1151	-0.616406	-0.490934	-0.575082	-1.32832	-0.455993	-0.519502	-1.29929	-1.31558	0.0755031	0.932127	1.81124	-0.250155	1.76249	1.76239	-0.201091	0.787812	-0.0680393	0.843414	1.72145	-0.19878	0.466848	1.50439	1.38344	-1.06554	-0.281868	-1.05721	-0.124721	-0.285136	0.38558	1.41992	0.50746	0.557875	0.423134	-0.365669	-0.383233
	399	-1.81591	-0.449585	-1.21725	-2.11904	-1.19819	-0.368657	-1.06448	-1.24609	-1.17272	-0.32373	-1.11296	-0.406213	0.433257	0.154396	1.0059	1.79532	0.235535	1.10129	1.75564	0.207334	1.67969	-1.59836	-2.11593	-2.12087	-2.28247	-1.98602	-1.03745	-2.14944	-2.00728	-0.0680393	-1.07851	-1.93384	-1.1477	-1.10291	-0.200759	-0.153977	-0.243766	-1.03428	-0.223175	-0.974384	-0.285136	-0.422655	-1.68586	-0.33274	-0.280861	-0.390777	-1.13217	-0.383233
	400	-0.956571	-2.12975	-1.21725	-0.415473	-2.04261	-0.368657	-1.06448	-0.435201	-1.99652	-1.1986	-1.84894	-0.406213	1.98162	1.696	1.75432	0.215052	0.235535	1.10129	1.75564	0.960648	0.930869	-0.761429	-0.0838914	-0.154819	-2.28247	-1.98602	-1.97073	-2.14944	-1.07558	-1.96156	-2.03947	-1.93384	-0.19878	-1.88779	-1.9059	-1.6914	-1.8873	-1.03428	-1.89125	-0.124721	-1.75347	-2.03913	-1.68586	-2.01314	-1.95833	-2.0186	-1.13217	-1.93997
	401	-1.81591	-2.12975	-1.21725	-2.11904	-0.353776	-0.368657	-0.184367	-2.05698	-0.348919	-1.1986	-1.11296	-1.24692	1.20744	0.925198	1.0059	1.00519	1.79939	1.10129	1.75564	1.71396	1.67969	-0.761429	-0.0838914	-2.12087	-2.28247	-0.111768	-1.03745	-0.201091	-1.07558	-1.96156	-2.03947	-1.02001	-2.09662	-0.318033	-1.05333	-0.922686	-0.243766	-1.03428	-1.89125	-0.974384	-0.285136	-0.422655	-0.909413	0.50746	-0.280861	-1.20469	-0.365669	0.395135
	402	1.62144	1.23058	1.26276	0.436311	0.490638	1.30566	0.69575	0.375686	-0.348919	0.551143	1.09496	0.434493	-0.340923	0.154396	-0.490934	0.215052	1.01746	-1.23463	0.238878	-0.54598	0.182052	0.0755031	0.932127	1.81124	1.78216	1.76249	-0.104173	1.74726	-0.143886	-1.0148	1.80438	-0.106193	1.69906	1.25173	1.50439	0.614732	-0.243766	-0.281868	1.4449	-0.124721	0.449032	0.38558	-0.132969	0.50746	-0.280861	1.23705	-0.365669	1.1735
	403	-1.81591	-0.449585	-2.04392	-0.415473	-1.19819	-1.20581	-1.06448	-1.24609	-0.348919	-0.32373	-1.84894	-0.406213	1.20744	1.696	1.0059	1.79532	1.79939	1.87993	1.75564	1.71396	1.67969	-0.761429	-1.09991	-2.12087	-1.26631	-1.98602	-1.03745	-1.17527	-1.07558	-1.0148	-2.03947	-1.93384	-1.1477	0.466848	-1.9059	-1.6914	-0.243766	-1.03428	-1.89125	-0.124721	-1.0193	-2.03913	-1.68586	-2.01314	-0.280861	-2.0186	-1.13217	-0.383233
	404	-1.81591	-2.12975	-1.21725	-2.11904	-0.353776	-2.04297	-1.06448	-2.05698	-1.99652	-0.32373	-1.84894	-1.24692	1.20744	0.925198	1.75432	1.79532	0.235535	0.322648	1.75564	1.71396	1.67969	-1.59836	-1.09991	-1.13785	-1.26631	-1.98602	-1.03745	-2.14944	-2.00728	-0.0680393	-1.07851	-1.93384	-2.09662	-1.10291	-0.200759	-0.922686	-0.243766	-0.281868	-0.223175	-0.974384	-1.75347	-0.422655	-0.132969	-0.33274	-0.280861	-2.0186	-1.89866	-0.383233
	405	0.762103	1.23058	1.26276	-0.415473	-0.353776	-0.368657	-0.184367	1.18657	-0.348919	0.551143	0.358985	-0.406213	-0.340923	-0.616406	-0.490934	-1.36522	-1.32832	-1.23463	-1.27788	-1.29929	-1.31558	1.74937	1.94814	1.81124	1.78216	-0.111768	-0.104173	1.74726	1.71951	0.878721	0.843414	1.72145	1.69906	-0.318033	1.50439	0.614732	-0.243766	0.470546	1.4449	-0.124721	1.1832	0.38558	-0.132969	-1.17294	1.39661	0.423134	1.16733	1.1735
	406	-0.0972338	-0.449585	0.436087	1.2881	0.490638	1.30566	0.69575	-0.435201	-0.348919	-0.32373	0.358985	0.434493	0.433257	0.925198	-1.23935	-1.36522	-1.32832	-1.23463	-1.27788	-0.54598	-0.566765	1.74937	-0.0838914	1.81124	1.78216	-0.111768	0.829106	-0.201091	-0.143886	-0.0680393	-1.07851	-1.02001	0.750142	1.25173	-0.200759	-0.922686	-0.243766	0.470546	0.610862	-0.974384	-0.285136	1.19382	0.643475	1.34766	-0.280861	1.23705	-0.365669	1.1735
	407	-0.0972338	-0.449585	-0.390582	0.436311	0.490638	0.468501	0.69575	1.18657	-0.348919	-1.1986	-0.37699	-0.406213	-0.340923	-0.616406	1.0059	-0.575082	-0.546392	-0.455993	-0.519502	-0.54598	-0.566765	0.0755031	0.932127	0.828208	0.766004	0.825361	0.829106	0.773084	0.787812	0.878721	0.843414	0.807628	0.750142	-0.318033	0.651813	1.38344	-0.243766	-1.03428	1.4449	-0.124721	1.1832	1.19382	-0.132969	-0.33274	1.39661	-0.390777	1.16733	-0.383233
	408	-0.0972338	0.390497	1.26276	1.2881	1.33505	-0.368657	1.57587	1.18657	1.29869	0.551143	0.358985	0.434493	-0.340923	-0.616406	-0.490934	-1.36522	-1.32832	-1.23463	-0.519502	-0.54598	-0.566765	1.74937	-0.0838914	0.828208	-0.250155	0.825361	-0.104173	1.74726	1.71951	1.82548	0.843414	1.72145	0.750142	-0.318033	-1.05333	0.614732	-1.06554	-0.281868	0.610862	-0.124721	-0.285136	1.19382	-0.132969	0.50746	-0.280861	-0.390777	0.400829	-0.383233
	409	1.62144	-0.449585	0.436087	-0.415473	1.33505	1.30566	1.57587	1.18657	0.474883	0.551143	1.09496	1.2752	-0.340923	-0.616406	-0.490934	-0.575082	-0.546392	-0.455993	-0.519502	-0.54598	-0.566765	0.0755031	0.932127	-0.154819	1.78216	-0.111768	0.829106	-0.201091	0.787812	0.878721	0.843414	1.72145	0.750142	1.25173	0.651813	-0.153977	-0.243766	1.22296	0.610862	-0.124721	-0.285136	1.19382	-0.132969	1.34766	1.39661	-0.390777	-0.365669	-0.383233
	410	-0.0972338	1.23058	1.26276	0.436311	-0.353776	0.468501	0.69575	0.375686	-0.348919	-0.32373	0.358985	-0.406213	-1.1151	0.925198	0.257483	-0.575082	-0.546392	-0.455993	0.238878	0.960648	-0.566765	0.0755031	1.94814	1.81124	0.766004	-0.111768	-0.104173	-0.201091	0.787812	-0.0680393	-0.117549	-0.106193	-0.19878	1.25173	-0.200759	-0.153977	-0.243766	1.22296	1.4449	-0.124721	1.1832	-0.422655	0.643475	1.34766	-0.280861	0.423134	1.16733	1.1735
	411	1.62144	0.390497	1.26276	0.436311	0.490638	0.468501	-0.184367	-0.435201	1.29869	1.42602	1.09496	1.2752	0.433257	0.154396	0.257483	0.215052	-0.546392	-0.455993	-0.519502	-1.29929	-1.31558	0.0755031	1.94814	0.828208	0.766004	-0.111768	-0.104173	0.773084	-0.143886	-0.0680393	0.843414	-0.106193	0.750142	1.25173	0.651813	-0.153977	1.39977	-0.281868	1.4449	1.57461	-0.285136	-0.422655	-0.132969	-0.33274	-0.280861	-0.390777	-0.365669	-0.383233
	412	-0.0972338	-0.449585	0.436087	1.2881	0.490638	0.468501	-0.184367	1.18657	-0.348919	1.42602	-0.37699	0.434493	-1.1151	-0.616406	-0.490934	1.00519	1.01746	-0.455993	-0.519502	-0.54598	-0.566765	1.74937	-0.0838914	-0.154819	0.766004	-0.111768	-0.104173	0.773084	0.787812	-1.0148	0.843414	1.72145	0.750142	0.466848	1.50439	0.614732	-0.243766	1.22296	0.610862	1.57461	1.1832	-0.422655	-0.132969	-0.33274	1.39661	1.23705	1.16733	-0.383233
	413	0.762103	0.390497	0.436087	0.436311	-0.353776	0.468501	0.69575	1.18657	-0.348919	0.551143	0.358985	0.434493	-1.1151	-0.616406	-1.23935	0.215052	1.01746	0.322648	-0.519502	-0.54598	-0.566765	0.912436	-0.0838914	-0.154819	-0.250155	-0.111768	0.829106	-0.201091	0.787812	-0.0680393	1.80438	1.72145	1.69906	-0.318033	0.651813	1.38344	1.39977	1.22296	-1.05721	0.724942	0.449032	0.38558	-0.132969	0.50746	1.39661	1.23705	1.16733	-0.383233
	414	0.762103	1.23058	-0.390582	-0.415473	-0.353776	1.30566	0.69575	-0.435201	1.29869	1.42602	1.09496	0.434493	-1.1151	-1.38721	0.257483	-0.575082	0.235535	-0.455993	0.238878	-1.29929	0.182052	1.74937	-0.0838914	-0.154819	-0.250155	-0.111768	1.76239	0.773084	0.787812	-0.0680393	-0.117549	-0.106193	-0.19878	-0.318033	-0.200759	-0.153977	-0.243766	-0.281868	-0.223175	-0.124721	1.1832	-0.422655	0.643475	-1.17294	-0.280861	-0.390777	0.400829	1.1735
	415	1.62144	0.390497	1.26276	0.436311	1.33505	1.30566	0.69575	1.18657	0.474883	0.551143	-0.37699	-0.406213	0.433257	-0.616406	-0.490934	-1.36522	-0.546392	-1.23463	-1.27788	-0.54598	-0.566765	0.0755031	0.932127	0.828208	0.766004	-0.111768	1.76239	0.773084	-0.143886	1.82548	-0.117549	-0.106193	1.69906	0.466848	0.651813	1.38344	1.39977	-0.281868	-0.223175	-0.974384	-0.285136	1.19382	0.643475	-0.33274	-0.280861	0.423134	-0.365669	-1.1616
	416	-1.81591	-2.12975	-2.04392	-1.26726	-0.353776	-2.04297	-0.184367	-2.05698	-0.348919	-0.32373	-1.84894	-0.406213	1.20744	0.154396	1.0059	1.79532	0.235535	1.87993	0.997258	1.71396	0.930869	-1.59836	-2.11593	-1.13785	-0.250155	-1.98602	-1.97073	-2.14944	-2.00728	-1.0148	-1.07851	-1.93384	-2.09662	-1.88779	-0.200759	-0.922686	-1.8873	-0.281868	-1.05721	-1.82405	-1.75347	-1.23089	-0.909413	-2.01314	-1.95833	-2.0186	-1.89866	-1.93997
	417	-1.81591	-1.28967	-1.21725	-0.415473	-2.04261	-0.368657	-1.06448	-0.435201	-0.348919	-1.1986	-1.84894	-1.24692	1.20744	0.925198	1.0059	1.79532	1.01746	1.10129	0.997258	1.71396	1.67969	-0.761429	-1.09991	-1.13785	-1.26631	-1.98602	-1.97073	-2.14944	-1.07558	-1.96156	-2.03947	-1.02001	-2.09662	-0.318033	-1.9059	-1.6914	-0.243766	-1.7867	-1.89125	-1.82405	-1.0193	-1.23089	-1.68586	-1.17294	-0.280861	-0.390777	-1.89866	-0.383233
	418	-0.0972338	-0.449585	1.26276	1.2881	-0.353776	1.30566	-0.184367	1.18657	-0.348919	0.551143	0.358985	1.2752	0.433257	-0.616406	-0.490934	0.215052	-0.546392	-1.23463	-0.519502	0.207334	-0.566765	1.74937	-0.0838914	0.828208	-0.250155	-0.111768	0.829106	-0.201091	0.787812	-1.0148	-0.117549	0.807628	-0.19878	0.466848	-1.05333	-0.922686	0.578003	-1.03428	0.610862	1.57461	-0.285136	1.19382	-0.132969	-0.33274	-0.280861	-0.390777	-1.89866	1.1735
	419	0.762103	0.390497	-0.390582	-0.415473	0.490638	-0.368657	-0.184367	-0.435201	1.29869	-0.32373	0.358985	0.434493	-1.1151	0.154396	0.257483	0.215052	-0.546392	-0.455993	-0.519502	-1.29929	-0.566765	-0.761429	-0.0838914	-0.154819	-0.250155	-0.111768	-0.104173	-0.201091	-0.143886	-0.0680393	-0.117549	1.72145	1.69906	0.466848	-1.05333	1.38344	0.578003	-1.03428	1.4449	0.724942	1.1832	0.38558	1.41992	0.50746	0.557875	1.23705	1.16733	0.395135
	420	-0.0972338	0.390497	1.26276	0.436311	0.490638	0.468501	0.69575	-0.435201	1.29869	0.551143	1.09496	0.434493	-1.1151	0.154396	-1.23935	-0.575082	-1.32832	-1.23463	-1.27788	-0.54598	-1.31558	1.74937	0.932127	0.828208	-0.250155	1.76249	0.829106	1.74726	0.787812	0.878721	1.80438	1.72145	0.750142	0.466848	1.50439	0.614732	0.578003	1.22296	0.610862	-0.974384	0.449032	-1.23089	0.643475	0.50746	-0.280861	0.423134	1.16733	0.395135
	421	1.62144	1.23058	-0.390582	1.2881	1.33505	-0.368657	-0.184367	1.18657	-0.348919	1.42602	-0.37699	-0.406213	-1.1151	-1.38721	-1.23935	-1.36522	-1.32832	-1.23463	-1.27788	-1.29929	-1.31558	0.912436	0.932127	-0.154819	-0.250155	1.76249	-0.104173	1.74726	0.787812	-0.0680393	0.843414	-0.106193	-0.19878	0.466848	-0.200759	-0.153977	1.39977	-1.03428	1.4449	-0.124721	1.1832	1.19382	0.643475	1.34766	-0.280861	-0.390777	1.16733	1.1735
	422	-0.0972338	1.23058	0.436087	1.2881	-0.353776	0.468501	1.57587	1.18657	1.29869	0.551143	0.358985	0.434493	0.433257	-0.616406	0.257483	-0.575082	0.235535	0.322648	0.238878	0.207334	0.182052	1.74937	-0.0838914	0.828208	-0.250155	-0.111768	0.829106	-0.201091	1.71951	-0.0680393	1.80438	1.72145	1.69906	0.466848	-0.200759	-0.153977	-1.06554	-1.03428	0.610862	1.57461	-0.285136	-0.422655	-0.132969	0.50746	0.557875	0.423134	0.400829	-0.383233
	423	-0.0972338	0.390497	1.26276	1.2881	-0.353776	0.468501	0.69575	-0.435201	-0.348919	-0.32373	1.09496	-0.406213	-0.340923	-1.38721	-1.23935	-0.575082	-0.546392	-0.455993	-1.27788	-1.29929	-1.31558	0.912436	-0.0838914	0.828208	0.766004	1.76249	1.76239	0.773084	1.71951	-0.0680393	-0.117549	-0.106193	1.69906	1.25173	0.651813	-0.153977	0.578003	-1.03428	0.610862	1.57461	1.1832	-0.422655	0.643475	0.50746	-0.280861	1.23705	1.16733	0.395135
	424	0.762103	0.390497	1.26276	0.436311	1.33505	0.468501	-0.184367	1.18657	1.29869	0.551143	0.358985	0.434493	0.433257	0.154396	-0.490934	0.215052	0.235535	0.322648	-0.519502	0.207334	0.182052	1.74937	1.94814	1.81124	0.766004	1.76249	1.76239	1.74726	1.71951	0.878721	1.80438	1.72145	1.69906	1.25173	-0.200759	-0.153977	0.578003	-1.03428	-0.223175	0.724942	1.1832	1.19382	-0.132969	1.34766	0.557875	1.23705	1.16733	1.1735
	425	1.62144	0.390497	0.436087	1.2881	-0.353776	-0.368657	1.57587	-0.435201	-0.348919	0.551143	-0.37699	1.2752	-0.340923	-1.38721	-0.490934	-1.36522	-1.32832	-1.23463	-1.27788	0.207334	0.182052	1.74937	-0.0838914	-0.154819	-0.250155	-0.111768	-0.104173	1.74726	1.71951	1.82548	1.80438	-0.106193	1.69906	1.25173	1.50439	0.614732	-0.243766	1.22296	1.4449	-0.124721	1.1832	-0.422655	-0.132969	1.34766	1.39661	1.23705	-0.365669	1.1735
	426	-0.956571	-2.12975	-1.21725	-2.11904	-1.19819	-2.04297	-1.06448	-2.05698	-0.348919	-1.1986	-1.84894	-0.406213	1.20744	0.925198	1.75432	1.79532	1.01746	1.87993	0.997258	1.71396	1.67969	-1.59836	-1.09991	-2.12087	-1.26631	-0.111768	-1.97073	-2.14944	-1.07558	-1.96156	-2.03947	-1.93384	-1.1477	-0.318033	-1.9059	-0.922686	-1.8873	-1.7867	-1.05721	-0.974384	-1.0193	-2.03913	-0.909413	-2.01314	-0.280861	-2.0186	-1.13217	-1.93997
	427	1.62144	0.390497	1.26276	0.436311	1.33505	0.468501	-0.184367	1.18657	0.474883	1.42602	0.358985	0.434493	-1.1151	-0.616406	0.257483	-0.575082	-0.546392	0.322648	0.238878	-0.54598	-0.566765	0.912436	0.932127	0.828208	1.78216	0.825361	1.76239	0.773084	0.787812	0.878721	0.843414	1.72145	1.69906	1.25173	-0.200759	-0.153977	-0.243766	-1.03428	1.4449	1.57461	-1.0193	0.38558	0.643475	1.34766	1.39661	0.423134	1.16733	1.1735
	428	-0.0972338	1.23058	0.436087	1.2881	0.490638	1.30566	-0.184367	1.18657	0.474883	0.551143	1.09496	-0.406213	-1.1151	-0.616406	1.0059	0.215052	-0.546392	-0.455993	0.238878	0.207334	0.182052	0.0755031	-0.0838914	-0.154819	-0.250155	0.825361	-0.104173	1.74726	-0.143886	1.82548	1.80438	-0.106193	0.750142	0.466848	-0.200759	-0.153977	0.578003	1.22296	0.610862	0.724942	-0.285136	0.38558	0.643475	-0.33274	-0.280861	1.23705	-0.365669	-0.383233
	429	-0.0972338	0.390497	1.26276	1.2881	1.33505	-0.368657	-0.184367	-0.435201	-0.348919	1.42602	0.358985	0.434493	-0.340923	-1.38721	-1.23935	-1.36522	-0.546392	-1.23463	-1.27788	-0.54598	-1.31558	0.0755031	0.932127	-0.154819	0.766004	-0.111768	0.829106	-0.201091	1.71951	-0.0680393	1.80438	1.72145	-0.19878	-0.318033	0.651813	-0.153977	1.39977	-1.03428	1.4449	-0.124721	1.1832	1.19382	-0.132969	-0.33274	1.39661	-0.390777	1.16733	1.1735
	430	-0.0972338	-0.449585	0.436087	0.436311	-0.353776	0.468501	-0.184367	1.18657	1.29869	-0.32373	1.09496	0.434493	-1.1151	-0.616406	-0.490934	-0.575082	-0.546392	-0.455993	-1.27788	-1.29929	-1.31558	0.912436	1.94814	-0.154819	0.766004	-0.111768	0.829106	-0.201091	-0.143886	1.82548	0.843414	0.807628	-0.19878	0.466848	1.50439	1.38344	0.578003	-1.03428	-1.05721	-0.124721	1.1832	0.38558	1.41992	1.34766	1.39661	0.423134	-0.365669	1.1735
	431	0.762103	0.390497	1.26276	1.2881	1.33505	-0.368657	1.57587	1.18657	-0.348919	-0.32373	0.358985	1.2752	-0.340923	-0.616406	0.257483	0.215052	0.235535	0.322648	0.997258	-0.54598	0.930869	-0.761429	-0.0838914	-0.154819	0.766004	-0.111768	-0.104173	-0.201091	-0.143886	-0.0680393	-0.117549	1.72145	1.69906	1.25173	-0.200759	-0.153977	-0.243766	-1.03428	1.4449	0.724942	-1.0193	0.38558	-0.132969	-0.33274	1.39661	1.23705	1.16733	1.1735
	432	0.762103	1.23058	-0.390582	-0.415473	0.490638	0.468501	-0.184367	1.18657	0.474883	-0.32373	0.358985	-0.406213	-1.1151	-1.38721	1.0059	1.00519	0.235535	-1.23463	-1.27788	0.960648	-1.31558	0.912436	-0.0838914	-0.154819	0.766004	-0.111768	0.829106	0.773084	-0.143886	-0.0680393	-0.117549	-1.02001	1.69906	-0.318033	-0.200759	-0.153977	0.578003	-0.281868	1.4449	-0.124721	-0.285136	-0.422655	1.41992	0.50746	-0.280861	-0.390777	-0.365669	1.1735
	433	-0.0972338	-0.449585	-0.390582	0.436311	0.490638	0.468501	0.69575	1.18657	0.474883	1.42602	1.09496	0.434493	-0.340923	0.925198	-1.23935	-1.36522	-0.546392	-1.23463	0.997258	-1.29929	-1.31558	-0.761429	0.932127	0.828208	0.766004	-0.111768	-0.104173	-0.201091	-0.143886	0.878721	0.843414	1.72145	1.69906	1.25173	-1.05333	-0.153977	1.39977	-1.03428	0.610862	1.57461	-0.285136	-1.23089	-0.132969	1.34766	-0.280861	1.23705	-0.365669	1.1735
	434	1.62144	0.390497	0.436087	1.2881	1.33505	0.468501	-0.184367	-0.435201	0.474883	1.42602	0.358985	-0.406213	-0.340923	-0.616406	-0.490934	1.00519	1.01746	1.10129	-1.27788	0.207334	0.182052	0.0755031	-0.0838914	0.828208	-0.250155	-0.111768	0.829106	0.773084	0.787812	0.878721	1.80438	-0.106193	-0.19878	0.466848	-0.200759	-0.153977	-0.243766	-0.281868	1.4449	1.57461	1.1832	0.38558	-0.132969	1.34766	1.39661	-0.390777	1.16733	1.1735
	435	-0.0972338	0.390497	1.26276	0.436311	1.33505	0.468501	0.69575	-0.435201	0.474883	0.551143	0.358985	0.434493	-0.340923	-0.616406	-0.490934	-0.575082	-1.32832	-1.23463	-0.519502	-1.29929	-1.31558	0.0755031	0.932127	-0.154819	-0.250155	-0.111768	-0.104173	1.74726	-1.07558	1.82548	0.843414	-0.106193	0.750142	0.466848	-0.200759	-0.153977	1.39977	-1.03428	-0.223175	1.57461	-0.285136	-0.422655	0.643475	-0.33274	0.557875	0.423134	-0.365669	1.1735
	436	0.762103	-0.449585	0.436087	1.2881	-0.353776	0.468501	0.69575	0.375686	1.29869	0.551143	1.09496	0.434493	-1.1151	-1.38721	-1.23935	-1.36522	-1.32832	-1.23463	-1.27788	-1.29929	-1.31558	0.912436	0.932127	0.828208	0.766004	0.825361	0.829106	0.773084	-0.143886	0.878721	-0.117549	0.807628	1.69906	0.466848	-0.200759	0.614732	1.39977	-0.281868	-0.223175	1.57461	-0.285136	0.38558	0.643475	1.34766	0.557875	1.23705	0.400829	-0.383233
	437	1.62144	0.390497	1.26276	0.436311	1.33505	0.468501	1.57587	1.18657	-0.348919	0.551143	-0.37699	1.2752	-0.340923	-1.38721	1.0059	-1.36522	1.01746	-1.23463	0.997258	-1.29929	-1.31558	0.0755031	0.932127	0.828208	0.766004	-0.111768	-0.104173	-0.201091	-0.143886	-1.0148	1.80438	0.807628	0.750142	-0.318033	0.651813	-0.922686	-0.243766	-1.03428	1.4449	-0.124721	1.1832	1.19382	-0.132969	-0.33274	1.39661	-0.390777	1.16733	-0.383233
	438	-0.0972338	1.23058	0.436087	0.436311	0.490638	-0.368657	-0.184367	0.375686	-0.348919	1.42602	0.358985	0.434493	-0.340923	-0.616406	-0.490934	0.215052	-1.32832	-1.23463	-0.519502	-0.54598	-1.31558	0.0755031	1.94814	1.81124	-0.250155	-0.111768	-0.104173	1.74726	-0.143886	1.82548	0.843414	1.72145	-0.19878	-0.318033	-0.200759	-0.153977	-0.243766	-1.03428	1.4449	-0.124721	-1.0193	-0.422655	-0.132969	1.34766	1.39661	-0.390777	-0.365669	-0.383233
	439	0.762103	-0.449585	-0.390582	1.2881	1.33505	1.30566	0.69575	-0.435201	1.29869	1.42602	-0.37699	0.434493	-1.1151	-0.616406	-0.490934	-1.36522	-1.32832	-1.23463	-1.27788	-0.54598	-1.31558	1.74937	0.932127	0.828208	0.766004	0.825361	0.829106	-0.201091	-0.143886	0.878721	0.843414	1.72145	-0.19878	0.466848	-0.200759	-0.153977	1.39977	-0.281868	0.610862	1.57461	-0.285136	1.19382	1.41992	-0.33274	0.557875	1.23705	0.400829	1.1735
	440	-0.0972338	-0.449585	0.436087	0.436311	-0.353776	-1.20581	-0.184367	-0.435201	1.29869	-0.32373	1.09496	0.434493	0.433257	-0.616406	-1.23935	-0.575082	1.01746	0.322648	0.238878	0.207334	-1.31558	0.0755031	0.932127	-0.154819	0.766004	-0.111768	0.829106	1.74726	-0.143886	-0.0680393	1.80438	-0.106193	1.69906	1.25173	1.50439	-0.153977	1.39977	-0.281868	1.4449	1.57461	-0.285136	1.19382	1.41992	-0.33274	-0.280861	-0.390777	1.16733	1.1735
	441	-0.0972338	1.23058	-0.390582	1.2881	0.490638	1.30566	0.69575	-0.435201	0.474883	1.42602	0.358985	-0.406213	-0.340923	-1.38721	-0.490934	-0.575082	-0.546392	-1.23463	-0.519502	-1.29929	-0.566765	0.912436	-0.0838914	1.81124	0.766004	-0.111768	0.829106	1.74726	0.787812	0.878721	0.843414	0.807628	1.69906	-0.318033	-1.05333	-0.153977	0.578003	-0.281868	1.4449	0.724942	1.1832	0.38558	-0.132969	0.50746	1.39661	1.23705	0.400829	0.395135
	442	0.762103	1.23058	1.26276	1.2881	0.490638	-0.368657	-0.184367	0.375686	0.474883	-0.32373	1.09496	0.434493	-1.1151	-0.616406	-1.23935	0.215052	-1.32832	-0.455993	0.238878	0.207334	-1.31558	0.912436	1.94814	-0.154819	1.78216	-0.111768	0.829106	1.74726	0.787812	-0.0680393	0.843414	0.807628	0.750142	-0.318033	1.50439	1.38344	-0.243766	0.470546	-0.223175	-0.124721	0.449032	1.19382	-0.132969	-0.33274	1.39661	1.23705	0.400829	1.1735
	443	1.62144	1.23058	1.26276	0.436311	1.33505	1.30566	1.57587	1.18657	-0.348919	1.42602	1.09496	0.434493	-0.340923	-0.616406	-0.490934	-1.36522	-0.546392	-0.455993	-0.519502	-1.29929	-0.566765	0.0755031	-0.0838914	-0.154819	-0.250155	-0.111768	-0.104173	-0.201091	-0.143886	0.878721	-0.117549	0.807628	0.750142	-0.318033	1.50439	-0.153977	1.39977	-0.281868	0.610862	-0.124721	1.1832	0.38558	1.41992	-0.33274	1.39661	-0.390777	-0.365669	-0.383233
	444	-1.81591	-1.28967	-2.04392	-0.415473	-1.19819	-0.368657	-1.06448	-1.24609	-0.348919	-2.07348	-1.84894	-1.24692	1.98162	0.925198	1.0059	1.79532	1.01746	1.10129	0.997258	0.960648	0.930869	-0.761429	-1.09991	-2.12087	-0.250155	-1.0489	-1.03745	-0.201091	-0.143886	-1.0148	-2.03947	-1.02001	-1.1477	-0.318033	-1.9059	-0.922686	-0.243766	-1.03428	-1.05721	-0.124721	-1.0193	-0.422655	-1.68586	-0.33274	-0.280861	-0.390777	-0.365669	-0.383233
	445	-0.0972338	-1.28967	-1.21725	-0.415473	-1.19819	-1.20581	-0.184367	-2.05698	-1.99652	-1.1986	-1.11296	0.434493	1.98162	0.925198	1.0059	1.79532	1.79939	1.10129	1.75564	1.71396	0.930869	-1.59836	-2.11593	-2.12087	0.766004	-1.98602	-1.97073	-2.14944	-2.00728	-1.96156	-1.07851	-1.93384	-2.09662	-1.88779	-1.9059	-1.6914	-1.8873	-1.03428	-1.05721	-1.82405	-1.0193	0.38558	-0.132969	-2.01314	-1.95833	-2.0186	-1.89866	-1.93997
	446	-1.81591	-1.28967	-2.04392	-0.415473	-0.353776	-2.04297	-1.9446	-2.05698	-1.17272	-2.07348	-1.84894	-2.08762	1.20744	1.696	1.75432	1.79532	1.79939	1.10129	0.997258	1.71396	0.930869	-1.59836	-0.0838914	-0.154819	0.766004	-1.98602	-1.97073	-2.14944	-1.07558	-1.0148	-1.07851	-0.106193	-1.1477	-1.10291	-0.200759	-0.153977	-1.8873	-1.03428	-0.223175	-0.124721	-0.285136	-0.422655	-1.68586	-2.01314	-0.280861	1.23705	-1.89866	-0.383233
	447	-0.0972338	-0.449585	-2.04392	-0.415473	-2.04261	-2.04297	-1.9446	-0.435201	-1.99652	-1.1986	-1.84894	-1.24692	1.20744	0.925198	1.0059	1.79532	0.235535	1.87993	1.75564	1.71396	1.67969	-1.59836	-0.0838914	-2.12087	-0.250155	-0.111768	-1.03745	-1.17527	-2.00728	-0.0680393	-2.03947	-1.02001	-0.19878	-1.88779	-0.200759	-1.6914	-0.243766	-1.03428	-1.05721	-0.124721	-1.75347	-0.422655	-1.68586	-0.33274	0.557875	-0.390777	-1.13217	-0.383233
	448	-0.0972338	0.390497	0.436087	-0.415473	0.490638	0.468501	0.69575	-0.435201	-0.348919	1.42602	0.358985	0.434493	-0.340923	0.925198	-1.23935	-0.575082	-1.32832	-1.23463	-1.27788	-1.29929	-1.31558	0.912436	0.932127	1.81124	0.766004	0.825361	0.829106	0.773084	0.787812	0.878721	0.843414	1.72145	0.750142	0.466848	-0.200759	1.38344	-0.243766	-0.281868	-0.223175	-0.124721	-0.285136	1.19382	-0.132969	-0.33274	1.39661	1.23705	-0.365669	1.1735
	449	0.762103	0.390497	0.436087	0.436311	-0.353776	1.30566	-0.184367	1.18657	0.474883	-0.32373	-0.37699	-0.406213	-0.340923	-0.616406	-0.490934	0.215052	0.235535	-0.455993	-0.519502	0.207334	0.182052	0.0755031	1.94814	-0.154819	-0.250155	-0.111768	-0.104173	-0.201091	1.71951	1.82548	-0.117549	-0.106193	-0.19878	1.25173	-0.200759	-0.153977	-0.243766	-0.281868	0.610862	-0.124721	0.449032	0.38558	-0.132969	0.50746	0.557875	-0.390777	1.16733	1.1735
	450	0.762103	1.23058	-0.390582	0.436311	-0.353776	1.30566	0.69575	-0.435201	1.29869	-0.32373	-0.37699	1.2752	-0.340923	-0.616406	-1.23935	-0.575082	-1.32832	-1.23463	-1.27788	-1.29929	-0.566765	0.912436	-0.0838914	1.81124	0.766004	1.76249	-0.104173	0.773084	0.787812	0.878721	-0.117549	0.807628	1.69906	0.466848	0.651813	-0.153977	1.39977	1.22296	1.4449	-0.974384	1.1832	0.38558	1.41992	0.50746	0.557875	1.23705	-0.365669	1.1735
	451	-1.81591	-1.28967	-0.390582	-2.11904	-1.19819	-0.368657	-1.06448	-2.05698	-1.17272	-0.32373	-1.84894	-0.406213	1.20744	0.925198	1.0059	0.215052	1.01746	0.322648	0.997258	1.71396	0.930869	0.0755031	-0.0838914	-2.12087	-2.28247	-0.111768	-1.97073	-1.17527	-0.143886	-1.96156	-0.117549	-1.93384	-2.09662	-1.88779	-0.200759	-1.6914	-1.8873	-1.7867	-1.89125	-1.82405	-1.75347	-0.422655	-0.132969	-2.01314	-0.280861	-0.390777	-1.13217	-1.93997
	452	-0.0972338	-0.449585	0.436087	0.436311	1.33505	-0.368657	-0.184367	1.18657	-0.348919	1.42602	0.358985	1.2752	-1.1151	-1.38721	-0.490934	-0.575082	0.235535	-1.23463	-0.519502	-1.29929	0.182052	0.912436	-0.0838914	0.828208	-0.250155	-0.111768	0.829106	0.773084	-0.143886	0.878721	0.843414	-0.106193	1.69906	-0.318033	0.651813	1.38344	-0.243766	1.22296	1.4449	-0.124721	-0.285136	0.38558	0.643475	-1.17294	0.557875	0.423134	-0.365669	-1.1616
	453	-0.0972338	-0.449585	1.26276	0.436311	-0.353776	0.468501	1.57587	-0.435201	1.29869	-0.32373	-0.37699	1.2752	-1.1151	-1.38721	-1.23935	-1.36522	-1.32832	-1.23463	-1.27788	0.207334	-1.31558	0.0755031	0.932127	-0.154819	-2.28247	0.825361	-0.104173	-0.201091	0.787812	-0.0680393	-0.117549	1.72145	-0.19878	-0.318033	-0.200759	-0.153977	-0.243766	-1.03428	-0.223175	-0.124721	1.1832	-1.23089	-0.132969	-0.33274	0.557875	-0.390777	1.16733	-0.383233
	454	-0.0972338	-1.28967	-0.390582	-1.26726	-1.19819	-1.20581	-1.06448	-0.435201	-1.17272	-1.1986	-1.11296	-0.406213	1.98162	0.925198	1.75432	1.79532	0.235535	0.322648	0.997258	1.71396	0.930869	0.912436	-1.09991	-0.154819	-2.28247	-0.111768	-1.97073	-1.17527	-1.07558	-0.0680393	-2.03947	-1.93384	-1.1477	-0.318033	-0.200759	-1.6914	-0.243766	-1.03428	-1.05721	-0.124721	-1.75347	-1.23089	-1.68586	-2.01314	-1.95833	-2.0186	-1.13217	-1.93997
	455	-0.0972338	0.390497	1.26276	1.2881	0.490638	0.468501	-0.184367	1.18657	0.474883	-0.32373	1.09496	1.2752	-1.1151	-0.616406	0.257483	-0.575082	-0.546392	0.322648	-0.519502	-0.54598	0.182052	0.912436	-0.0838914	0.828208	0.766004	-0.111768	0.829106	1.74726	-0.143886	0.878721	-0.117549	0.807628	0.750142	1.25173	0.651813	-0.153977	0.578003	1.22296	-0.223175	-0.124721	1.1832	1.19382	1.41992	0.50746	-1.1196	0.423134	0.400829	0.395135
	456	-0.956571	-1.28967	-0.390582	-1.26726	-0.353776	-1.20581	-1.06448	-0.435201	-1.99652	-1.1986	-1.11296	-0.406213	1.98162	1.696	1.75432	0.215052	1.79939	1.87993	0.238878	1.71396	0.182052	-0.761429	-0.0838914	-1.13785	-1.26631	-0.111768	-1.03745	-1.17527	-2.00728	-1.0148	-2.03947	-1.02001	-2.09662	-1.88779	-1.05333	-1.6914	-1.06554	-1.7867	-1.89125	-0.974384	-1.75347	-0.422655	-0.909413	-2.01314	-1.95833	-1.20469	-0.365669	-0.383233
	457	-0.0972338	1.23058	0.436087	1.2881	1.33505	-0.368657	0.69575	-0.435201	-0.348919	0.551143	1.09496	1.2752	-0.340923	0.154396	0.257483	-1.36522	0.235535	0.322648	0.238878	0.207334	0.182052	0.912436	-0.0838914	-0.154819	-0.250155	0.825361	1.76239	1.74726	-0.143886	0.878721	1.80438	0.807628	1.69906	0.466848	0.651813	1.38344	-0.243766	1.22296	1.4449	-0.124721	1.1832	-0.422655	-0.132969	1.34766	-0.280861	-0.390777	1.16733	-0.383233
	458	0.762103	-0.449585	1.26276	1.2881	-0.353776	0.468501	1.57587	1.18657	-0.348919	0.551143	1.09496	1.2752	-1.1151	0.154396	0.257483	-0.575082	-0.546392	-0.455993	-0.519502	-0.54598	-0.566765	0.0755031	-0.0838914	-0.154819	-0.250155	1.76249	-0.104173	0.773084	-1.07558	-0.0680393	-0.117549	0.807628	-1.1477	-0.318033	0.651813	1.38344	0.578003	1.22296	-1.05721	-0.124721	0.449032	-0.422655	0.643475	0.50746	-1.1196	1.23705	-0.365669	1.1735
	459	1.62144	1.23058	0.436087	0.436311	1.33505	0.468501	0.69575	1.18657	-0.348919	-0.32373	1.09496	1.2752	-1.1151	-1.38721	-0.490934	-1.36522	-0.546392	-0.455993	-0.519502	-0.54598	-0.566765	0.912436	-0.0838914	0.828208	-0.250155	0.825361	-0.104173	-0.201091	-0.143886	-1.0148	-0.117549	0.807628	1.69906	0.466848	-0.200759	1.38344	-0.243766	1.22296	1.4449	0.724942	-0.285136	-0.422655	-0.909413	-1.17294	-0.280861	0.423134	1.16733	0.395135
	460	-0.0972338	1.23058	0.436087	1.2881	-0.353776	1.30566	-0.184367	0.375686	0.474883	1.42602	-0.37699	0.434493	-0.340923	-1.38721	-1.23935	-1.36522	-1.32832	-1.23463	-1.27788	-1.29929	-1.31558	-0.761429	-0.0838914	-0.154819	0.766004	1.76249	1.76239	-0.201091	0.787812	1.82548	0.843414	-1.02001	0.750142	1.25173	0.651813	-0.922686	1.39977	1.22296	1.4449	0.724942	1.1832	0.38558	0.643475	0.50746	0.557875	1.23705	-0.365669	0.395135
	461	0.762103	0.390497	-0.390582	1.2881	0.490638	1.30566	1.57587	-0.435201	1.29869	-0.32373	1.09496	-0.406213	-1.1151	-1.38721	-1.23935	-1.36522	-0.546392	0.322648	0.997258	-1.29929	-1.31558	0.0755031	-0.0838914	-0.154819	-0.250155	-0.111768	-0.104173	-0.201091	-0.143886	-1.0148	-0.117549	-0.106193	1.69906	1.25173	-0.200759	-0.922686	-0.243766	1.22296	-0.223175	-0.124721	-0.285136	-0.422655	1.41992	-0.33274	1.39661	1.23705	1.16733	0.395135
	462	-1.81591	-1.28967	-0.390582	-2.11904	-1.19819	-1.20581	-1.06448	-1.24609	-1.17272	-0.32373	-1.11296	-1.24692	1.98162	0.925198	1.75432	1.79532	1.79939	0.322648	-0.519502	0.960648	0.182052	-0.761429	-1.09991	-0.154819	-1.26631	-0.111768	-1.03745	-0.201091	-1.07558	-1.0148	-1.07851	-1.02001	-1.1477	-1.88779	-1.9059	-0.153977	-1.8873	-1.03428	-1.89125	-1.82405	-1.75347	-0.422655	-1.68586	-2.01314	-1.95833	-0.390777	-1.89866	-1.1616
	463	1.62144	1.23058	0.436087	0.436311	0.490638	-0.368657	-0.184367	1.18657	0.474883	1.42602	1.09496	1.2752	0.433257	-0.616406	-1.23935	-0.575082	-1.32832	-0.455993	-0.519502	-1.29929	-1.31558	0.912436	-0.0838914	-0.154819	-0.250155	-0.111768	-0.104173	-0.201091	-0.143886	-0.0680393	-0.117549	-0.106193	-0.19878	-0.318033	-0.200759	0.614732	-0.243766	-0.281868	-0.223175	-0.124721	-1.0193	1.19382	1.41992	-0.33274	1.39661	1.23705	-0.365669	-0.383233
	464	0.762103	1.23058	0.436087	0.436311	0.490638	0.468501	0.69575	0.375686	-0.348919	-0.32373	0.358985	1.2752	-1.1151	0.154396	-1.23935	-1.36522	-1.32832	-1.23463	-1.27788	-1.29929	-1.31558	0.0755031	-0.0838914	-0.154819	0.766004	0.825361	0.829106	-0.201091	-0.143886	-0.0680393	-0.117549	-0.106193	-0.19878	1.25173	1.50439	-0.153977	0.578003	0.470546	-0.223175	0.724942	0.449032	-0.422655	1.41992	1.34766	0.557875	1.23705	-0.365669	1.1735
	465	-0.0972338	0.390497	-0.390582	0.436311	0.490638	1.30566	1.57587	-0.435201	1.29869	0.551143	0.358985	1.2752	0.433257	-1.38721	-1.23935	0.215052	0.235535	1.10129	-1.27788	-1.29929	0.930869	0.0755031	-0.0838914	-0.154819	-0.250155	-0.111768	-0.104173	-0.201091	-0.143886	0.878721	-0.117549	-0.106193	-0.19878	1.25173	-0.200759	1.38344	-0.243766	-0.281868	1.4449	-0.974384	1.1832	-0.422655	-0.132969	1.34766	1.39661	-0.390777	1.16733	0.395135
	466	-0.0972338	-1.28967	-1.21725	-2.11904	-2.04261	-1.20581	-1.06448	-1.24609	-0.348919	-0.32373	-1.11296	-1.24692	1.98162	1.696	1.0059	0.215052	0.235535	1.87993	1.75564	0.960648	0.930869	-1.59836	-2.11593	-0.154819	-1.26631	-1.98602	-1.97073	-1.17527	-1.07558	-1.0148	-1.07851	-1.93384	-2.09662	-1.10291	-1.05333	-0.922686	-0.243766	-0.281868	-1.05721	-0.124721	-1.0193	-1.23089	-0.909413	-0.33274	-1.95833	-0.390777	-1.89866	-0.383233
	467	0.762103	1.23058	0.436087	1.2881	1.33505	0.468501	-0.184367	0.375686	-0.348919	0.551143	1.09496	0.434493	-0.340923	0.925198	-0.490934	-0.575082	-0.546392	1.10129	-0.519502	0.960648	-0.566765	0.0755031	-0.0838914	0.828208	1.78216	0.825361	0.829106	-0.201091	0.787812	0.878721	-0.117549	0.807628	-0.19878	0.466848	0.651813	-0.153977	1.39977	0.470546	-1.05721	-0.124721	1.1832	1.19382	-0.132969	1.34766	0.557875	0.423134	-1.13217	0.395135
	468	-0.0972338	0.390497	1.26276	-0.415473	0.490638	0.468501	0.69575	-0.435201	-0.348919	0.551143	1.09496	0.434493	-1.1151	-0.616406	-0.490934	0.215052	-0.546392	-0.455993	0.238878	-0.54598	0.930869	0.912436	0.932127	0.828208	1.78216	0.825361	0.829106	0.773084	-0.143886	0.878721	-0.117549	-1.02001	-0.19878	1.25173	0.651813	0.614732	1.39977	-0.281868	-0.223175	-0.124721	1.1832	-0.422655	1.41992	-0.33274	-0.280861	-0.390777	-0.365669	-0.383233
	469	-0.0972338	1.23058	0.436087	0.436311	-0.353776	0.468501	-0.184367	1.18657	0.474883	-0.32373	1.09496	1.2752	-1.1151	0.925198	0.257483	1.00519	1.01746	-0.455993	-0.519502	0.960648	0.930869	0.912436	0.932127	-0.154819	0.766004	-0.111768	-0.104173	-0.201091	0.787812	-0.0680393	0.843414	-0.106193	0.750142	1.25173	1.50439	-0.153977	1.39977	0.470546	-0.223175	-0.124721	1.1832	1.19382	0.643475	1.34766	1.39661	1.23705	1.16733	-1.1616
	470	-0.0972338	1.23058	1.26276	1.2881	1.33505	1.30566	0.69575	-0.435201	0.474883	1.42602	1.09496	0.434493	-0.340923	-0.616406	-0.490934	-0.575082	-0.546392	-0.455993	-0.519502	0.207334	0.182052	1.74937	-0.0838914	1.81124	1.78216	1.76249	1.76239	1.74726	1.71951	1.82548	1.80438	1.72145	1.69906	0.466848	0.651813	1.38344	0.578003	1.22296	0.610862	0.724942	-0.285136	1.19382	0.643475	0.50746	0.557875	1.23705	1.16733	1.1735
	471	-0.0972338	0.390497	-0.390582	1.2881	-0.353776	-0.368657	-1.06448	-0.435201	-0.348919	-0.32373	1.09496	1.2752	-1.1151	0.925198	-0.490934	1.00519	1.01746	0.322648	-0.519502	-1.29929	0.930869	0.912436	0.932127	0.828208	1.78216	-0.111768	-0.104173	0.773084	-0.143886	-0.0680393	0.843414	1.72145	1.69906	0.466848	1.50439	-0.153977	-0.243766	-0.281868	-0.223175	-0.124721	1.1832	1.19382	0.643475	1.34766	-0.280861	-0.390777	1.16733	0.395135
	472	0.762103	1.23058	0.436087	0.436311	-0.353776	1.30566	1.57587	1.18657	1.29869	-0.32373	1.09496	0.434493	0.433257	0.154396	0.257483	-0.575082	-0.546392	0.322648	0.238878	0.207334	0.930869	0.912436	-0.0838914	0.828208	0.766004	-0.111768	-0.104173	-0.201091	-1.07558	-0.0680393	-0.117549	-0.106193	0.750142	-1.10291	1.50439	1.38344	-0.243766	1.22296	-0.223175	1.57461	-0.285136	-0.422655	-0.132969	1.34766	1.39661	-0.390777	1.16733	1.1735
	473	-0.0972338	0.390497	1.26276	-0.415473	1.33505	1.30566	0.69575	0.375686	0.474883	1.42602	0.358985	1.2752	-1.1151	-1.38721	-1.23935	-1.36522	-1.32832	-1.23463	-1.27788	-1.29929	-1.31558	0.0755031	-0.0838914	-0.154819	0.766004	-0.111768	-0.104173	0.773084	-1.07558	-0.0680393	-0.117549	-1.02001	-0.19878	1.25173	-0.200759	0.614732	-0.243766	-0.281868	0.610862	1.57461	1.1832	1.19382	0.643475	1.34766	1.39661	1.23705	0.400829	1.1735
	474	1.62144	0.390497	1.26276	0.436311	1.33505	0.468501	-0.184367	0.375686	-0.348919	-0.32373	1.09496	0.434493	-1.1151	-1.38721	-1.23935	-1.36522	0.235535	-1.23463	0.997258	-1.29929	-1.31558	0.912436	-1.09991	-0.154819	-0.250155	-0.111768	0.829106	0.773084	-1.07558	-1.0148	-0.117549	-1.02001	-1.1477	0.466848	-0.200759	1.38344	1.39977	0.470546	0.610862	1.57461	1.1832	0.38558	1.41992	0.50746	0.557875	1.23705	1.16733	1.1735
	475	-0.0972338	1.23058	0.436087	1.2881	-0.353776	0.468501	-0.184367	1.18657	-0.348919	0.551143	0.358985	1.2752	-0.340923	-1.38721	-1.23935	-0.575082	-0.546392	-0.455993	-0.519502	0.960648	0.930869	0.0755031	-0.0838914	-0.154819	0.766004	-0.111768	-0.104173	0.773084	-0.143886	-1.0148	0.843414	-0.106193	-0.19878	1.25173	-0.200759	-0.922686	-0.243766	-0.281868	-0.223175	-0.124721	1.1832	-0.422655	1.41992	-0.33274	-0.280861	0.423134	0.400829	0.395135
	476	-0.956571	-0.449585	-1.21725	-2.11904	-1.19819	-2.04297	-1.9446	-1.24609	-1.99652	-1.1986	-1.84894	-1.24692	1.20744	0.925198	1.75432	0.215052	1.79939	0.322648	1.75564	0.207334	1.67969	-1.59836	-2.11593	-1.13785	-1.26631	-1.98602	-1.97073	-2.14944	-0.143886	-1.96156	-0.117549	-1.93384	-1.1477	-0.318033	0.651813	-1.6914	-0.243766	-1.03428	-1.05721	-0.974384	-1.75347	-0.422655	-1.68586	-1.17294	-1.1196	0.423134	-1.89866	-0.383233
	477	1.62144	0.390497	0.436087	-0.415473	0.490638	0.468501	-0.184367	0.375686	0.474883	1.42602	0.358985	0.434493	-0.340923	-0.616406	1.0059	1.00519	-0.546392	-0.455993	-1.27788	-1.29929	-0.566765	0.0755031	0.932127	0.828208	1.78216	-0.111768	0.829106	-0.201091	0.787812	0.878721	0.843414	-0.106193	0.750142	-0.318033	0.651813	0.614732	-0.243766	-0.281868	1.4449	0.724942	1.1832	-0.422655	1.41992	0.50746	-0.280861	1.23705	1.16733	-0.383233
	478	-0.0972338	0.390497	0.436087	0.436311	-0.353776	1.30566	0.69575	0.375686	1.29869	0.551143	0.358985	-0.406213	-1.1151	-0.616406	1.0059	-0.575082	0.235535	-1.23463	-1.27788	0.207334	0.930869	0.912436	-0.0838914	-0.154819	1.78216	-0.111768	-0.104173	-0.201091	-0.143886	-0.0680393	0.843414	1.72145	0.750142	0.466848	0.651813	0.614732	-0.243766	-1.03428	0.610862	-0.124721	-0.285136	1.19382	1.41992	0.50746	-0.280861	1.23705	1.16733	0.395135
	479	0.762103	0.390497	-0.390582	0.436311	0.490638	-0.368657	0.69575	-0.435201	0.474883	1.42602	1.09496	1.2752	-1.1151	-1.38721	-1.23935	0.215052	-1.32832	0.322648	-1.27788	0.207334	0.182052	0.912436	-0.0838914	-0.154819	-0.250155	1.76249	0.829106	0.773084	0.787812	-0.0680393	0.843414	0.807628	0.750142	-0.318033	-0.200759	0.614732	0.578003	0.470546	1.4449	1.57461	1.1832	-0.422655	-0.132969	0.50746	0.557875	0.423134	1.16733	0.395135
	480	-0.0972338	-2.12975	-1.21725	-1.26726	-2.04261	-1.20581	0.69575	-0.435201	-0.348919	-0.32373	-1.84894	-1.24692	1.98162	0.925198	1.75432	1.00519	1.79939	1.10129	1.75564	1.71396	0.930869	-1.59836	-2.11593	-1.13785	-2.28247	-1.98602	-0.104173	-2.14944	-2.00728	-1.96156	-2.03947	-1.02001	-2.09662	-1.88779	-1.9059	-1.6914	-0.243766	-1.7867	-1.89125	-1.82405	-1.75347	-0.422655	-0.909413	-0.33274	-1.95833	-0.390777	-1.13217	-1.93997
	481	0.762103	0.390497	-0.390582	0.436311	1.33505	1.30566	0.69575	1.18657	-0.348919	1.42602	0.358985	-0.406213	0.433257	0.154396	0.257483	-0.575082	-0.546392	0.322648	0.997258	-0.54598	0.930869	0.0755031	-0.0838914	-0.154819	1.78216	0.825361	-0.104173	1.74726	-0.143886	0.878721	-0.117549	0.807628	-0.19878	0.466848	0.651813	0.614732	1.39977	0.470546	0.610862	0.724942	-0.285136	1.19382	0.643475	-0.33274	0.557875	-0.390777	0.400829	-1.1616
	482	-0.0972338	0.390497	0.436087	1.2881	1.33505	0.468501	-0.184367	-0.435201	-0.348919	-0.32373	-0.37699	1.2752	-1.1151	-0.616406	-0.490934	-0.575082	-0.546392	-1.23463	-0.519502	-0.54598	-0.566765	1.74937	-0.0838914	1.81124	0.766004	-0.111768	-0.104173	-0.201091	0.787812	0.878721	-0.117549	-0.106193	0.750142	0.466848	-0.200759	1.38344	0.578003	0.470546	1.4449	1.57461	1.1832	1.19382	0.643475	1.34766	-0.280861	1.23705	1.16733	1.1735
	483	1.62144	1.23058	1.26276	-0.415473	0.490638	-0.368657	-0.184367	1.18657	-0.348919	1.42602	1.09496	0.434493	-1.1151	-0.616406	-1.23935	0.215052	0.235535	-1.23463	-0.519502	-1.29929	-1.31558	0.0755031	0.932127	0.828208	1.78216	0.825361	-0.104173	-0.201091	0.787812	-1.0148	-0.117549	0.807628	1.69906	0.466848	1.50439	0.614732	1.39977	0.470546	1.4449	-0.124721	1.1832	1.19382	0.643475	0.50746	1.39661	0.423134	-0.365669	1.1735
	484	-0.0972338	-0.449585	1.26276	1.2881	0.490638	-0.368657	-0.184367	-0.435201	1.29869	0.551143	-0.37699	0.434493	0.433257	-0.616406	0.257483	-1.36522	-0.546392	-0.455993	0.238878	0.207334	-0.566765	0.0755031	-0.0838914	0.828208	-0.250155	0.825361	-0.104173	0.773084	-0.143886	-0.0680393	0.843414	0.807628	-0.19878	1.25173	0.651813	1.38344	1.39977	-0.281868	0.610862	-0.124721	1.1832	-0.422655	-0.132969	-1.17294	-1.95833	-0.390777	1.16733	1.1735
	485	-1.81591	-1.28967	-2.04392	-1.26726	-0.353776	-1.20581	-1.06448	-2.05698	-0.348919	-0.32373	-1.84894	-2.08762	1.98162	1.696	1.75432	1.00519	1.79939	0.322648	1.75564	1.71396	0.182052	-0.761429	-1.09991	-2.12087	1.78216	-1.98602	-1.97073	-2.14944	-2.00728	-1.0148	-2.03947	-0.106193	-2.09662	-0.318033	-1.9059	-1.6914	-0.243766	-1.7867	-1.05721	-1.82405	-1.0193	-2.03913	-1.68586	-0.33274	-1.95833	-1.20469	-1.13217	-1.93997
	486	1.62144	0.390497	0.436087	0.436311	-0.353776	0.468501	-0.184367	0.375686	-0.348919	-0.32373	0.358985	0.434493	-1.1151	0.154396	0.257483	-0.575082	0.235535	0.322648	0.238878	0.207334	0.930869	0.0755031	-0.0838914	-0.154819	-0.250155	0.825361	1.76239	-0.201091	-0.143886	-0.0680393	-0.117549	-0.106193	-0.19878	-0.318033	1.50439	1.38344	-0.243766	1.22296	-0.223175	-0.974384	1.1832	-0.422655	-0.132969	-0.33274	-0.280861	-0.390777	1.16733	1.1735
	487	-0.0972338	-0.449585	0.436087	0.436311	0.490638	-0.368657	-0.184367	-0.435201	0.474883	0.551143	-0.37699	1.2752	-0.340923	-0.616406	-1.23935	-1.36522	-0.546392	-0.455993	-1.27788	-1.29929	-0.566765	0.0755031	-0.0838914	-0.154819	-0.250155	-0.111768	1.76239	0.773084	-0.143886	-0.0680393	1.80438	0.807628	0.750142	-0.318033	-0.200759	-0.153977	-0.243766	-0.281868	-0.223175	0.724942	-1.0193	-0.422655	0.643475	-0.33274	1.39661	-0.390777	1.16733	-0.383233
	488	1.62144	0.390497	0.436087	0.436311	0.490638	1.30566	1.57587	-0.435201	-0.348919	-0.32373	1.09496	-0.406213	0.433257	0.154396	0.257483	0.215052	0.235535	-0.455993	0.238878	-0.54598	0.182052	-0.761429	0.932127	0.828208	1.78216	0.825361	1.76239	-0.201091	0.787812	-0.0680393	0.843414	0.807628	0.750142	1.25173	-0.200759	1.38344	-0.243766	1.22296	-1.05721	-0.124721	1.1832	-0.422655	1.41992	-0.33274	-0.280861	-0.390777	1.16733	-0.383233
	489	-0.0972338	1.23058	1.26276	-0.415473	0.490638	1.30566	-0.184367	-0.435201	-0.348919	-0.32373	1.09496	0.434493	0.433257	-0.616406	0.257483	0.215052	-1.32832	0.322648	0.238878	-0.54598	-1.31558	0.0755031	-0.0838914	-0.154819	-0.250155	-0.111768	1.76239	-0.201091	0.787812	-0.0680393	1.80438	-0.106193	0.750142	-0.318033	-0.200759	1.38344	0.578003	-0.281868	-1.05721	-0.124721	0.449032	1.19382	0.643475	-0.33274	-0.280861	1.23705	1.16733	-0.383233
	490	0.762103	1.23058	1.26276	0.436311	1.33505	1.30566	1.57587	1.18657	0.474883	1.42602	-0.37699	1.2752	0.433257	0.154396	0.257483	-0.575082	0.235535	-0.455993	0.238878	-1.29929	-0.566765	0.912436	0.932127	0.828208	1.78216	0.825361	0.829106	-0.201091	1.71951	1.82548	1.80438	1.72145	1.69906	1.25173	1.50439	0.614732	-0.243766	-0.281868	1.4449	0.724942	0.449032	0.38558	-0.132969	1.34766	1.39661	1.23705	-0.365669	-0.383233
	491	0.762103	0.390497	0.436087	0.436311	0.490638	0.468501	0.69575	1.18657	-0.348919	-0.32373	0.358985	0.434493	0.433257	0.925198	-1.23935	1.00519	-0.546392	-1.23463	-0.519502	-0.54598	-0.566765	1.74937	0.932127	0.828208	0.766004	1.76249	1.76239	1.74726	1.71951	0.878721	0.843414	0.807628	0.750142	1.25173	-0.200759	0.614732	-0.243766	1.22296	1.4449	1.57461	0.449032	0.38558	0.643475	0.50746	-0.280861	-0.390777	0.400829	1.1735
	492	-0.0972338	1.23058	0.436087	-0.415473	-0.353776	-0.368657	1.57587	-0.435201	1.29869	1.42602	1.09496	-0.406213	-1.1151	-0.616406	0.257483	0.215052	-0.546392	0.322648	-0.519502	-1.29929	-1.31558	0.0755031	0.932127	0.828208	0.766004	-0.111768	-0.104173	-0.201091	0.787812	-0.0680393	0.843414	-0.106193	-0.19878	-0.318033	1.50439	1.38344	-0.243766	-0.281868	-0.223175	-0.124721	-0.285136	1.19382	-0.132969	-0.33274	0.557875	-0.390777	1.16733	-0.383233
	493	-0.0972338	1.23058	0.436087	1.2881	0.490638	0.468501	-0.184367	1.18657	0.474883	-0.32373	1.09496	-1.24692	-0.340923	-0.616406	-1.23935	0.215052	-0.546392	0.322648	-0.519502	-0.54598	0.182052	-0.761429	0.932127	0.828208	1.78216	-0.111768	0.829106	0.773084	-1.07558	0.878721	0.843414	1.72145	0.750142	1.25173	-0.200759	1.38344	-0.243766	1.22296	1.4449	-0.124721	-1.0193	1.19382	-0.132969	-0.33274	-0.280861	1.23705	-0.365669	-0.383233
	494	-0.0972338	-0.449585	1.26276	0.436311	-0.353776	0.468501	0.69575	-0.435201	0.474883	0.551143	1.09496	0.434493	-1.1151	-1.38721	-1.23935	-1.36522	-1.32832	-1.23463	-1.27788	-1.29929	-1.31558	1.74937	0.932127	1.81124	0.766004	1.76249	0.829106	-0.201091	-0.143886	-0.0680393	-0.117549	1.72145	0.750142	-0.318033	1.50439	1.38344	1.39977	1.22296	-0.223175	0.724942	1.1832	1.19382	-0.132969	0.50746	-0.280861	-0.390777	-1.13217	0.395135
	495	1.62144	1.23058	1.26276	-0.415473	-0.353776	0.468501	1.57587	-0.435201	1.29869	1.42602	1.09496	0.434493	-0.340923	-1.38721	0.257483	-0.575082	-0.546392	-0.455993	-0.519502	-0.54598	0.930869	1.74937	0.932127	1.81124	0.766004	1.76249	0.829106	-0.201091	-0.143886	0.878721	0.843414	1.72145	0.750142	1.25173	0.651813	-0.922686	0.578003	1.22296	-0.223175	1.57461	1.1832	-0.422655	-0.132969	0.50746	-0.280861	-0.390777	1.16733	0.395135
	496	-0.0972338	1.23058	-0.390582	-1.26726	0.490638	1.30566	0.69575	1.18657	0.474883	1.42602	1.09496	0.434493	-0.340923	-0.616406	-0.490934	-0.575082	0.235535	0.322648	-0.519502	-0.54598	-0.566765	1.74937	0.932127	1.81124	0.766004	1.76249	0.829106	-0.201091	-0.143886	0.878721	0.843414	0.807628	0.750142	-1.10291	0.651813	1.38344	1.39977	1.22296	0.610862	-0.974384	-0.285136	0.38558	-0.132969	1.34766	1.39661	1.23705	0.400829	1.1735
	497	1.62144	1.23058	1.26276	0.436311	-0.353776	0.468501	-0.184367	1.18657	-0.348919	0.551143	0.358985	1.2752	-1.1151	-1.38721	-0.490934	-0.575082	-0.546392	-0.455993	-0.519502	-1.29929	-0.566765	0.0755031	-0.0838914	-0.154819	0.766004	-0.111768	-0.104173	-0.201091	-0.143886	-0.0680393	0.843414	0.807628	-0.19878	0.466848	0.651813	-0.922686	-1.8873	0.470546	-1.05721	1.57461	1.1832	-0.422655	0.643475	1.34766	-0.280861	-1.20469	-0.365669	-0.383233
	498	-0.0972338	1.23058	1.26276	-0.415473	0.490638	0.468501	0.69575	-0.435201	1.29869	0.551143	0.358985	1.2752	-0.340923	-1.38721	-1.23935	-1.36522	-1.32832	-1.23463	-1.27788	-0.54598	-1.31558	0.912436	-0.0838914	-0.154819	-0.250155	0.825361	-0.104173	-0.201091	-1.07558	0.878721	-0.117549	1.72145	0.750142	1.25173	-0.200759	-0.153977	0.578003	-0.281868	-0.223175	-0.124721	1.1832	1.19382	-0.132969	-0.33274	0.557875	-0.390777	1.16733	-0.383233
	499	-0.0972338	-0.449585	0.436087	1.2881	1.33505	0.468501	1.57587	1.18657	-0.348919	-0.32373	0.358985	0.434493	0.433257	0.154396	-0.490934	0.215052	0.235535	0.322648	0.238878	-0.54598	-0.566765	0.0755031	0.932127	0.828208	-0.250155	-0.111768	-0.104173	-0.201091	0.787812	0.878721	0.843414	-0.106193	0.750142	0.466848	-0.200759	0.614732	-0.243766	1.22296	1.4449	0.724942	1.1832	-0.422655	-0.132969	-0.33274	-0.280861	0.423134	1.16733	-0.383233
	500	-1.81591	-2.12975	-2.04392	-2.11904	-1.19819	-0.368657	-1.06448	-0.435201	-0.348919	-0.32373	-1.11296	-1.24692	1.20744	1.696	1.0059	1.00519	1.79939	0.322648	0.997258	0.960648	0.182052	-1.59836	-2.11593	-2.12087	-2.28247	-1.98602	-1.03745	-1.17527	-2.00728	-1.0148	-2.03947	-1.02001	-2.09662	-1.88779	-1.05333	-1.6914	-1.8873	-1.7867	-1.89125	-1.82405	-1.75347	-1.23089	-1.68586	-2.01314	-1.95833	-2.0186	-1.13217	-1.93997
	501	0.762103	-0.449585	0.436087	-0.415473	-0.353776	-0.368657	-0.184367	1.18657	0.474883	-0.32373	0.358985	0.434493	-1.1151	0.154396	0.257483	0.215052	-0.546392	-0.455993	-0.519502	0.207334	0.182052	0.912436	-0.0838914	-1.13785	-0.250155	-0.111768	-0.104173	-0.201091	0.787812	0.878721	-0.117549	0.807628	-0.19878	0.466848	0.651813	1.38344	0.578003	-0.281868	-0.223175	0.724942	0.449032	1.19382	-0.132969	1.34766	1.39661	0.423134	-0.365669	0.395135
	502	-0.0972338	-0.449585	1.26276	1.2881	-0.353776	-0.368657	0.69575	0.375686	-0.348919	-0.32373	-0.37699	-0.406213	-0.340923	-0.616406	-0.490934	-0.575082	-0.546392	-0.455993	-0.519502	0.207334	0.182052	0.0755031	-0.0838914	-0.154819	-0.250155	-0.111768	-0.104173	-0.201091	-0.143886	-0.0680393	0.843414	-0.106193	0.750142	1.25173	-0.200759	1.38344	-0.243766	1.22296	-1.05721	-0.124721	1.1832	1.19382	-0.132969	-0.33274	-0.280861	-0.390777	1.16733	1.1735
	503	-0.0972338	1.23058	-0.390582	1.2881	-0.353776	1.30566	0.69575	0.375686	1.29869	1.42602	0.358985	1.2752	-1.1151	0.154396	0.257483	0.215052	-1.32832	-1.23463	0.997258	0.207334	-0.566765	1.74937	-0.0838914	-0.154819	-0.250155	1.76249	-0.104173	1.74726	1.71951	1.82548	0.843414	0.807628	-0.19878	1.25173	-0.200759	1.38344	-0.243766	-0.281868	1.4449	-0.124721	-1.0193	1.19382	-0.132969	-0.33274	-0.280861	-0.390777	-0.365669	-0.383233
	504	-0.0972338	-0.449585	-0.390582	0.436311	-0.353776	0.468501	-0.184367	-0.435201	-0.348919	0.551143	0.358985	-0.406213	0.433257	-0.616406	-0.490934	-0.575082	0.235535	-0.455993	-0.519502	-0.54598	-0.566765	0.0755031	-0.0838914	-0.154819	-0.250155	-0.111768	-0.104173	-0.201091	-0.143886	0.878721	0.843414	1.72145	0.750142	-1.10291	-0.200759	1.38344	-0.243766	1.22296	1.4449	-0.124721	1.1832	1.19382	-0.132969	-0.33274	-0.280861	-0.390777	1.16733	0.395135
	505	1.62144	0.390497	0.436087	1.2881	0.490638	0.468501	1.57587	1.18657	-0.348919	1.42602	0.358985	-0.406213	-1.1151	-1.38721	-0.490934	-0.575082	-0.546392	-0.455993	0.238878	-0.54598	0.182052	0.0755031	-0.0838914	-0.154819	-0.250155	-0.111768	0.829106	0.773084	-0.143886	0.878721	-0.117549	0.807628	1.69906	0.466848	0.651813	-0.153977	1.39977	1.22296	-0.223175	-0.124721	1.1832	1.19382	-0.132969	1.34766	-1.1196	1.23705	1.16733	-1.1616
	506	-0.0972338	-0.449585	1.26276	-0.415473	1.33505	1.30566	-0.184367	1.18657	0.474883	0.551143	0.358985	1.2752	-0.340923	-1.38721	-1.23935	-0.575082	-1.32832	-1.23463	-1.27788	-1.29929	-1.31558	0.912436	-0.0838914	-0.154819	-0.250155	1.76249	-0.104173	0.773084	0.787812	1.82548	1.80438	-0.106193	1.69906	0.466848	-0.200759	1.38344	0.578003	0.470546	0.610862	-0.124721	1.1832	1.19382	0.643475	0.50746	1.39661	1.23705	-0.365669	0.395135
	507	-0.0972338	0.390497	0.436087	1.2881	0.490638	0.468501	-0.184367	-0.435201	-0.348919	-0.32373	-0.37699	-0.406213	-1.1151	-1.38721	-1.23935	-1.36522	-1.32832	-1.23463	-1.27788	0.207334	-0.566765	0.912436	-0.0838914	-0.154819	0.766004	-0.111768	1.76239	1.74726	1.71951	0.878721	-0.117549	0.807628	1.69906	0.466848	1.50439	-0.922686	1.39977	-0.281868	-0.223175	0.724942	-0.285136	-0.422655	1.41992	0.50746	-0.280861	1.23705	-0.365669	0.395135
	508	0.762103	-0.449585	-0.390582	0.436311	0.490638	0.468501	-0.184367	1.18657	1.29869	-0.32373	1.09496	-0.406213	-1.1151	-1.38721	-0.490934	-0.575082	-0.546392	-0.455993	-0.519502	-0.54598	-0.566765	1.74937	1.94814	1.81124	1.78216	1.76249	1.76239	1.74726	1.71951	1.82548	1.80438	1.72145	1.69906	0.466848	1.50439	-0.153977	1.39977	1.22296	-0.223175	0.724942	-1.0193	1.19382	1.41992	1.34766	-1.1196	-0.390777	-0.365669	1.1735
	509	0.762103	0.390497	-0.390582	-0.415473	1.33505	0.468501	-0.184367	1.18657	0.474883	-0.32373	1.09496	0.434493	-0.340923	-0.616406	-0.490934	1.00519	-0.546392	-0.455993	-0.519502	-0.54598	-0.566765	0.912436	0.932127	0.828208	0.766004	0.825361	0.829106	0.773084	1.71951	1.82548	1.80438	1.72145	0.750142	-1.10291	-0.200759	0.614732	0.578003	1.22296	-0.223175	0.724942	1.1832	0.38558	-0.132969	-0.33274	-0.280861	-0.390777	1.16733	-1.1616
	510	-0.0972338	1.23058	1.26276	-0.415473	1.33505	-0.368657	1.57587	1.18657	0.474883	-0.32373	1.09496	0.434493	-1.1151	-1.38721	-1.23935	1.00519	0.235535	-0.455993	-1.27788	-1.29929	-1.31558	0.0755031	-0.0838914	-0.154819	-0.250155	1.76249	1.76239	-0.201091	1.71951	-0.0680393	-0.117549	-0.106193	-0.19878	-0.318033	1.50439	-0.153977	-0.243766	-1.03428	1.4449	-0.124721	1.1832	-0.422655	1.41992	-0.33274	-0.280861	-0.390777	-0.365669	-0.383233
	511	0.762103	0.390497	-0.390582	-0.415473	-0.353776	0.468501	1.57587	-0.435201	-0.348919	-0.32373	0.358985	1.2752	-1.1151	-1.38721	-1.23935	-1.36522	-1.32832	-1.23463	-1.27788	-1.29929	0.182052	-0.761429	1.94814	1.81124	0.766004	1.76249	-0.104173	1.74726	-0.143886	1.82548	1.80438	-0.106193	1.69906	0.466848	0.651813	-0.922686	0.578003	1.22296	1.4449	0.724942	-1.0193	0.38558	-0.132969	-1.17294	-0.280861	-0.390777	1.16733	-0.383233
	512	1.62144	0.390497	-0.390582	1.2881	-0.353776	1.30566	1.57587	-0.435201	-0.348919	0.551143	0.358985	0.434493	-1.1151	-0.616406	-0.490934	-0.575082	-0.546392	-0.455993	-0.519502	-0.54598	-0.566765	-0.761429	1.94814	-0.154819	0.766004	1.76249	1.76239	-0.201091	-0.143886	-0.0680393	-0.117549	-0.106193	0.750142	1.25173	-0.200759	-0.153977	-0.243766	1.22296	1.4449	-0.124721	1.1832	-1.23089	-0.132969	-0.33274	1.39661	-0.390777	-0.365669	-0.383233
	513	1.62144	1.23058	1.26276	0.436311	1.33505	0.468501	1.57587	-0.435201	-0.348919	0.551143	0.358985	1.2752	-0.340923	-0.616406	-0.490934	1.00519	-0.546392	-0.455993	-0.519502	-0.54598	-0.566765	0.912436	-0.0838914	1.81124	0.766004	-0.111768	0.829106	0.773084	1.71951	0.878721	0.843414	-0.106193	0.750142	1.25173	0.651813	-0.153977	1.39977	-0.281868	-0.223175	0.724942	0.449032	1.19382	1.41992	-0.33274	1.39661	-0.390777	0.400829	-0.383233
	514	-0.0972338	1.23058	0.436087	1.2881	-0.353776	0.468501	0.69575	1.18657	1.29869	0.551143	-0.37699	0.434493	-1.1151	-1.38721	-1.23935	0.215052	0.235535	0.322648	0.238878	-0.54598	0.182052	0.0755031	-0.0838914	-0.154819	0.766004	0.825361	-0.104173	-0.201091	-0.143886	0.878721	1.80438	0.807628	-0.19878	1.25173	1.50439	-0.153977	0.578003	1.22296	1.4449	1.57461	1.1832	-0.422655	1.41992	1.34766	0.557875	0.423134	-0.365669	0.395135
	515	-1.81591	-1.28967	-2.04392	-0.415473	-2.04261	-1.20581	-1.06448	-2.05698	-1.17272	-2.07348	-1.11296	-2.08762	1.20744	1.696	1.75432	1.00519	1.79939	1.10129	1.75564	0.960648	0.930869	-0.761429	-2.11593	-2.12087	-2.28247	-1.98602	-1.97073	-1.17527	-2.00728	-1.0148	-2.03947	-1.02001	-2.09662	-1.88779	-1.05333	-1.6914	-1.06554	-1.7867	-1.89125	-0.974384	-1.75347	-2.03913	-0.909413	-1.17294	-1.95833	-1.20469	-1.89866	-1.93997
	516	0.762103	-0.449585	-0.390582	1.2881	-0.353776	1.30566	0.69575	1.18657	0.474883	-0.32373	1.09496	1.2752	-0.340923	0.154396	-0.490934	-0.575082	1.01746	-0.455993	-0.519502	-0.54598	-0.566765	0.912436	0.932127	0.828208	1.78216	-0.111768	1.76239	-0.201091	-0.143886	-0.0680393	0.843414	0.807628	0.750142	1.25173	-0.200759	1.38344	-0.243766	1.22296	-0.223175	-1.82405	-0.285136	1.19382	1.41992	-0.33274	-0.280861	-0.390777	1.16733	-0.383233
	517	-0.0972338	1.23058	1.26276	-0.415473	1.33505	-0.368657	-0.184367	1.18657	0.474883	0.551143	1.09496	0.434493	-0.340923	0.154396	0.257483	0.215052	0.235535	0.322648	0.997258	0.207334	-0.566765	0.912436	-0.0838914	-0.154819	-0.250155	1.76249	1.76239	0.773084	1.71951	-0.0680393	1.80438	1.72145	-0.19878	0.466848	0.651813	-0.153977	-0.243766	0.470546	1.4449	1.57461	0.449032	1.19382	0.643475	0.50746	-1.1196	-0.390777	1.16733	1.1735
	518	0.762103	-0.449585	-0.390582	0.436311	0.490638	0.468501	-0.184367	0.375686	1.29869	0.551143	1.09496	0.434493	-1.1151	0.925198	-1.23935	-0.575082	-0.546392	-0.455993	-0.519502	0.207334	0.182052	1.74937	1.94814	1.81124	1.78216	-0.111768	0.829106	-0.201091	1.71951	-0.0680393	1.80438	0.807628	0.750142	1.25173	1.50439	1.38344	-0.243766	1.22296	-0.223175	1.57461	0.449032	1.19382	1.41992	0.50746	-0.280861	-0.390777	-0.365669	1.1735
	519	-0.0972338	-0.449585	-2.04392	-0.415473	-2.04261	-0.368657	-1.06448	-1.24609	-1.99652	-1.1986	-0.37699	-2.08762	1.98162	0.154396	1.75432	-0.575082	1.79939	1.10129	0.997258	0.960648	1.67969	-1.59836	-2.11593	-1.13785	-2.28247	-1.98602	-1.03745	-2.14944	-2.00728	-1.96156	-2.03947	-1.93384	-1.1477	-1.88779	-1.9059	-1.6914	-0.243766	-0.281868	-1.05721	-0.124721	-0.285136	-0.422655	-0.909413	-0.33274	-0.280861	-2.0186	-0.365669	-0.383233
	520	-0.0972338	-0.449585	1.26276	0.436311	1.33505	-1.20581	0.69575	1.18657	-0.348919	1.42602	1.09496	1.2752	-1.1151	0.154396	1.0059	0.215052	1.79939	-0.455993	0.238878	0.207334	0.182052	0.0755031	0.932127	1.81124	0.766004	0.825361	-0.104173	0.773084	-0.143886	-0.0680393	1.80438	0.807628	0.750142	0.466848	-1.05333	-0.153977	-0.243766	1.22296	-0.223175	-0.124721	-0.285136	1.19382	0.643475	-0.33274	0.557875	-0.390777	-1.13217	0.395135
	521	-0.956571	-0.449585	0.436087	1.2881	-0.353776	0.468501	0.69575	-0.435201	1.29869	1.42602	1.09496	1.2752	-0.340923	-0.616406	-1.23935	0.215052	-0.546392	-0.455993	-0.519502	-0.54598	-1.31558	1.74937	1.94814	0.828208	0.766004	0.825361	1.76239	0.773084	-0.143886	1.82548	1.80438	0.807628	0.750142	1.25173	-1.05333	-0.153977	-0.243766	1.22296	-0.223175	-0.124721	-0.285136	-0.422655	0.643475	-0.33274	0.557875	-0.390777	-1.13217	0.395135
	522	1.62144	1.23058	1.26276	0.436311	1.33505	0.468501	1.57587	0.375686	-0.348919	-0.32373	0.358985	1.2752	-0.340923	-0.616406	-0.490934	-0.575082	-0.546392	-0.455993	-0.519502	-0.54598	-0.566765	1.74937	1.94814	0.828208	-0.250155	0.825361	0.829106	1.74726	1.71951	0.878721	1.80438	1.72145	0.750142	-0.318033	0.651813	-0.153977	-0.243766	0.470546	-0.223175	-0.124721	0.449032	1.19382	-0.132969	0.50746	-0.280861	0.423134	1.16733	0.395135
	523	-0.0972338	1.23058	1.26276	0.436311	0.490638	1.30566	-0.184367	1.18657	-0.348919	0.551143	0.358985	1.2752	-1.1151	0.154396	0.257483	0.215052	1.01746	0.322648	0.997258	0.960648	0.930869	0.0755031	0.932127	0.828208	0.766004	0.825361	-0.104173	1.74726	1.71951	1.82548	1.80438	0.807628	1.69906	-0.318033	-0.200759	0.614732	0.578003	-0.281868	-0.223175	0.724942	-0.285136	0.38558	0.643475	-0.33274	-0.280861	-0.390777	-0.365669	0.395135
	524	-1.81591	-2.12975	-1.21725	-2.11904	-1.19819	-2.04297	-1.06448	-2.05698	-1.17272	-1.1986	-1.84894	-1.24692	1.98162	0.925198	1.0059	1.79532	1.01746	1.10129	0.997258	1.71396	1.67969	-1.59836	-2.11593	-2.12087	-1.26631	-1.98602	-1.97073	-1.17527	-1.07558	-1.0148	-1.07851	-1.93384	-1.1477	-0.318033	-1.05333	-0.922686	-1.06554	-1.03428	-1.05721	-0.124721	-1.75347	-1.23089	-0.909413	-1.17294	-0.280861	-0.390777	-1.13217	-1.1616
	525	-0.0972338	0.390497	0.436087	0.436311	0.490638	-0.368657	-0.184367	0.375686	1.29869	1.42602	-0.37699	-0.406213	-1.1151	0.154396	0.257483	1.00519	0.235535	0.322648	0.238878	0.207334	0.182052	0.0755031	-0.0838914	0.828208	0.766004	0.825361	0.829106	1.74726	0.787812	0.878721	0.843414	1.72145	1.69906	1.25173	-1.05333	1.38344	1.39977	-0.281868	-0.223175	-0.124721	-0.285136	1.19382	1.41992	0.50746	-0.280861	-0.390777	-0.365669	-0.383233
	526	1.62144	0.390497	-0.390582	0.436311	-0.353776	0.468501	1.57587	-0.435201	1.29869	1.42602	-1.11296	-0.406213	0.433257	0.154396	-0.490934	0.215052	-0.546392	-0.455993	0.238878	-0.54598	0.182052	1.74937	-0.0838914	1.81124	0.766004	1.76249	-0.104173	-0.201091	0.787812	1.82548	0.843414	-0.106193	0.750142	-0.318033	0.651813	-0.153977	-1.06554	0.470546	1.4449	-0.124721	-1.0193	0.38558	0.643475	1.34766	-0.280861	1.23705	0.400829	-0.383233
	527	-1.81591	-2.12975	-1.21725	-1.26726	-2.04261	-2.04297	-1.06448	-1.24609	-1.17272	-0.32373	-1.84894	-1.24692	0.433257	0.925198	1.0059	1.00519	0.235535	0.322648	0.997258	0.960648	0.182052	-1.59836	-1.09991	-2.12087	-1.26631	-1.98602	-1.97073	-2.14944	-2.00728	-1.96156	-2.03947	-1.02001	-0.19878	-1.88779	-1.05333	-1.6914	-1.06554	-1.7867	-1.05721	-1.82405	-1.0193	-2.03913	-1.68586	-1.17294	-1.95833	-2.0186	-1.13217	-1.93997
	528	-1.81591	-2.12975	-2.04392	-1.26726	-1.19819	-1.20581	-1.9446	-1.24609	-1.17272	-1.1986	-0.37699	-2.08762	0.433257	0.925198	1.0059	0.215052	1.01746	0.322648	0.997258	0.207334	0.930869	-1.59836	-0.0838914	-1.13785	-0.250155	-1.0489	-0.104173	-2.14944	-2.00728	-0.0680393	-2.03947	-1.02001	-0.19878	-0.318033	-1.05333	-0.153977	-1.8873	-1.7867	-0.223175	-0.974384	-1.0193	-1.23089	-0.909413	-2.01314	-0.280861	-1.20469	-0.365669	-1.1616
	529	0.762103	1.23058	0.436087	-0.415473	0.490638	0.468501	1.57587	1.18657	1.29869	1.42602	1.09496	1.2752	-1.1151	-0.616406	-0.490934	-0.575082	-0.546392	-0.455993	0.238878	-1.29929	-0.566765	0.0755031	-0.0838914	1.81124	-0.250155	-0.111768	-0.104173	0.773084	-0.143886	0.878721	0.843414	0.807628	0.750142	-0.318033	-1.05333	-0.153977	0.578003	-0.281868	1.4449	0.724942	-0.285136	-0.422655	-0.132969	-0.33274	1.39661	-0.390777	1.16733	0.395135
	530	1.62144	0.390497	1.26276	1.2881	0.490638	1.30566	1.57587	-0.435201	0.474883	0.551143	1.09496	1.2752	-1.1151	-1.38721	-1.23935	-1.36522	-0.546392	-1.23463	-1.27788	-1.29929	-1.31558	0.0755031	-0.0838914	1.81124	0.766004	-0.111768	0.829106	-0.201091	1.71951	1.82548	1.80438	1.72145	1.69906	-0.318033	-0.200759	1.38344	-0.243766	0.470546	-0.223175	1.57461	1.1832	1.19382	1.41992	-1.17294	-0.280861	1.23705	1.16733	1.1735
	531	-0.0972338	1.23058	-0.390582	1.2881	1.33505	-0.368657	0.69575	1.18657	1.29869	1.42602	-0.37699	0.434493	-0.340923	-0.616406	-0.490934	-0.575082	-0.546392	-0.455993	-0.519502	-0.54598	-0.566765	0.912436	1.94814	-0.154819	0.766004	-0.111768	0.829106	1.74726	-0.143886	0.878721	0.843414	0.807628	-0.19878	0.466848	-1.05333	-0.153977	-0.243766	1.22296	1.4449	-0.124721	-0.285136	-0.422655	-0.132969	-0.33274	1.39661	-0.390777	-1.13217	-0.383233
	532	1.62144	0.390497	-0.390582	-1.26726	0.490638	-0.368657	0.69575	-0.435201	1.29869	-0.32373	1.09496	0.434493	-1.1151	0.154396	1.0059	0.215052	-0.546392	-1.23463	0.997258	-1.29929	-0.566765	1.74937	-0.0838914	0.828208	0.766004	-0.111768	-0.104173	-0.201091	0.787812	-0.0680393	-0.117549	1.72145	0.750142	-1.10291	0.651813	1.38344	-0.243766	-0.281868	-0.223175	0.724942	1.1832	-0.422655	-0.909413	0.50746	-0.280861	1.23705	-0.365669	1.1735
	533	-1.81591	-2.12975	-1.21725	-1.26726	-2.04261	-2.04297	-1.06448	-1.24609	-0.348919	-1.1986	-1.84894	-1.24692	1.20744	0.154396	0.257483	1.00519	0.235535	1.10129	0.238878	0.207334	0.182052	-1.59836	-2.11593	0.828208	-2.28247	-1.98602	-1.03745	-2.14944	-1.07558	-1.96156	-2.03947	-1.93384	-2.09662	-1.88779	-1.9059	-0.153977	-1.06554	-1.03428	-1.89125	-1.82405	-0.285136	-2.03913	-0.132969	-0.33274	-1.1196	-2.0186	-0.365669	-1.93997
	534	-1.81591	-1.28967	-0.390582	-2.11904	-0.353776	-0.368657	-1.9446	-1.24609	-1.17272	-1.1986	-0.37699	-0.406213	1.20744	1.696	1.75432	0.215052	1.79939	1.87993	0.997258	1.71396	0.930869	-1.59836	-2.11593	-2.12087	-2.28247	-1.98602	-1.97073	-0.201091	-2.00728	-1.96156	-2.03947	-0.106193	-2.09662	-1.10291	-1.9059	-0.153977	-1.8873	-1.7867	-1.05721	-0.124721	-1.75347	-0.422655	-1.68586	0.50746	-0.280861	-1.20469	-0.365669	-0.383233
	535	-0.0972338	-1.28967	-0.390582	-0.415473	-2.04261	-1.20581	-0.184367	-0.435201	-1.17272	-1.1986	-1.84894	-2.08762	1.98162	1.696	0.257483	0.215052	0.235535	0.322648	0.997258	1.71396	0.182052	-0.761429	-2.11593	-0.154819	-2.28247	-0.111768	-0.104173	-2.14944	-0.143886	-1.0148	-2.03947	-1.93384	-1.1477	-1.88779	-1.9059	-1.6914	-1.8873	-1.7867	-1.89125	-1.82405	-0.285136	-1.23089	-1.68586	-1.17294	-0.280861	-0.390777	-1.89866	-1.93997
	536	0.762103	1.23058	0.436087	1.2881	-0.353776	0.468501	1.57587	-0.435201	1.29869	1.42602	0.358985	0.434493	1.98162	0.154396	0.257483	0.215052	0.235535	1.87993	0.238878	0.207334	0.930869	-0.761429	-0.0838914	-0.154819	-2.28247	-1.0489	-1.97073	-1.17527	-1.07558	-1.96156	-2.03947	-1.93384	-2.09662	-1.88779	-1.9059	-1.6914	-0.243766	-1.7867	-0.223175	-1.82405	-1.75347	-2.03913	-1.68586	-2.01314	-1.95833	-2.0186	-0.365669	-1.1616
	537	-0.0972338	0.390497	1.26276	1.2881	-0.353776	0.468501	0.69575	1.18657	-0.348919	-0.32373	1.09496	-0.406213	1.98162	1.696	0.257483	0.215052	1.79939	1.10129	0.997258	0.960648	0.930869	-1.59836	-0.0838914	-2.12087	-0.250155	-1.98602	-1.03745	-2.14944	-0.143886	-1.96156	-0.117549	-1.02001	-0.19878	-1.88779	-1.9059	-1.6914	-1.06554	-1.03428	-1.05721	-0.124721	-1.0193	-2.03913	-0.909413	-2.01314	-0.280861	-1.20469	-1.89866	-1.93997
	538	0.762103	0.390497	1.26276	0.436311	1.33505	0.468501	-0.184367	1.18657	0.474883	1.42602	0.358985	0.434493	1.98162	1.696	1.75432	1.79532	1.79939	1.10129	1.75564	1.71396	1.67969	-1.59836	-2.11593	-0.154819	-2.28247	-1.0489	-0.104173	-0.201091	-2.00728	-0.0680393	-1.07851	-1.02001	-2.09662	-0.318033	0.651813	-0.922686	-0.243766	-0.281868	-1.05721	-0.124721	0.449032	-0.422655	-1.68586	-0.33274	-1.95833	-2.0186	-1.89866	-0.383233
	539	1.62144	0.390497	0.436087	1.2881	-0.353776	-0.368657	0.69575	1.18657	1.29869	1.42602	-0.37699	1.2752	1.98162	0.925198	0.257483	1.00519	1.79939	1.87993	0.997258	0.960648	1.67969	-0.761429	-2.11593	-1.13785	-2.28247	-0.111768	-1.97073	-2.14944	-1.07558	-1.0148	-1.07851	-1.93384	-2.09662	-1.88779	-1.05333	-0.153977	0.578003	-1.03428	-1.05721	-0.124721	-1.0193	-0.422655	-0.132969	-0.33274	-0.280861	-1.20469	-1.13217	-0.383233
	540	-0.956571	-2.12975	-1.21725	-2.11904	-1.19819	-2.04297	-1.06448	-2.05698	-0.348919	-2.07348	-1.84894	-0.406213	0.433257	0.154396	0.257483	0.215052	0.235535	0.322648	-0.519502	0.207334	0.182052	0.912436	-0.0838914	0.828208	-0.250155	0.825361	0.829106	-0.201091	1.71951	0.878721	0.843414	1.72145	0.750142	1.25173	0.651813	-0.153977	-0.243766	1.22296	-0.223175	-0.124721	0.449032	-0.422655	0.643475	-1.17294	-0.280861	0.423134	-0.365669	1.1735
	541	-1.81591	-2.12975	-1.21725	-1.26726	-2.04261	-2.04297	-1.06448	-1.24609	-0.348919	-1.1986	-1.84894	-1.24692	1.98162	0.925198	1.75432	1.00519	1.01746	0.322648	0.997258	1.71396	1.67969	-1.59836	-0.0838914	-2.12087	-2.28247	-1.98602	-1.03745	-1.17527	-1.07558	-1.96156	-1.07851	-1.93384	-2.09662	-1.88779	-1.05333	-1.6914	-1.8873	-1.7867	-1.89125	-0.124721	-1.75347	-2.03913	-0.909413	-2.01314	-1.95833	-0.390777	-1.89866	-0.383233
	542	-0.956571	-1.28967	-0.390582	-2.11904	-0.353776	-0.368657	-1.06448	-1.24609	-1.99652	-0.32373	-0.37699	-0.406213	-1.1151	0.154396	0.257483	0.215052	0.235535	0.322648	0.238878	0.207334	0.182052	-0.761429	-0.0838914	0.828208	-0.250155	1.76249	-0.104173	1.74726	-0.143886	1.82548	0.843414	-0.106193	1.69906	0.466848	0.651813	-0.153977	-1.06554	-0.281868	0.610862	0.724942	1.1832	-0.422655	-0.132969	-0.33274	-0.280861	1.23705	1.16733	-0.383233
	543	-0.0972338	-1.28967	-0.390582	-0.415473	-2.04261	-1.20581	-0.184367	-2.05698	-1.17272	-1.1986	-1.84894	-2.08762	0.433257	-0.616406	-0.490934	-0.575082	-0.546392	-0.455993	0.238878	-0.54598	-0.566765	1.74937	1.94814	-0.154819	0.766004	1.76249	-0.104173	-0.201091	-0.143886	0.878721	-0.117549	0.807628	1.69906	1.25173	-1.05333	-0.153977	-0.243766	0.470546	-0.223175	-0.124721	1.1832	1.19382	-0.132969	-0.33274	-0.280861	-0.390777	1.16733	-0.383233
	544	-1.81591	-0.449585	-1.21725	-2.11904	-2.04261	-0.368657	-1.9446	-0.435201	-1.99652	-0.32373	-0.37699	-2.08762	-1.1151	-1.38721	-1.23935	-1.36522	-1.32832	-1.23463	-1.27788	-0.54598	-0.566765	1.74937	-0.0838914	-0.154819	0.766004	-0.111768	0.829106	1.74726	-0.143886	0.878721	1.80438	1.72145	0.750142	0.466848	0.651813	-0.153977	-0.243766	0.470546	-0.223175	0.724942	1.1832	1.19382	-0.132969	0.50746	0.557875	0.423134	1.16733	1.1735
	545	-0.0972338	-0.449585	0.436087	0.436311	0.490638	-0.368657	-0.184367	0.375686	0.474883	0.551143	1.09496	0.434493	-0.340923	-1.38721	0.257483	0.215052	-1.32832	-0.455993	-1.27788	-1.29929	-1.31558	0.912436	-0.0838914	-0.154819	0.766004	0.825361	1.76239	-0.201091	0.787812	0.878721	-1.07851	-0.106193	0.750142	-0.318033	-1.05333	-0.153977	0.578003	-0.281868	0.610862	-0.124721	1.1832	1.19382	1.41992	1.34766	-0.280861	0.423134	1.16733	0.395135
	546	0.762103	0.390497	0.436087	-0.415473	0.490638	0.468501	-0.184367	1.18657	-0.348919	1.42602	1.09496	0.434493	-1.1151	0.154396	-0.490934	0.215052	0.235535	-0.455993	-0.519502	-0.54598	-0.566765	0.0755031	-0.0838914	-0.154819	0.766004	0.825361	0.829106	-0.201091	-0.143886	-0.0680393	-0.117549	-0.106193	1.69906	1.25173	-0.200759	1.38344	-0.243766	1.22296	-0.223175	-0.124721	-0.285136	-0.422655	-0.132969	-1.17294	-0.280861	1.23705	-0.365669	0.395135
	547	-0.0972338	1.23058	-0.390582	0.436311	-0.353776	0.468501	1.57587	1.18657	1.29869	1.42602	1.09496	0.434493	0.433257	0.154396	1.0059	1.00519	0.235535	0.322648	0.238878	-0.54598	-0.566765	1.74937	-0.0838914	-0.154819	0.766004	1.76249	-0.104173	-0.201091	-0.143886	-0.0680393	-0.117549	1.72145	0.750142	-0.318033	-0.200759	-0.153977	-0.243766	-0.281868	0.610862	0.724942	1.1832	-0.422655	-0.132969	-0.33274	-0.280861	-0.390777	-0.365669	0.395135
	548	-0.956571	-2.12975	-0.390582	-0.415473	-1.19819	-2.04297	-1.9446	-1.24609	-1.99652	-1.1986	-1.11296	-2.08762	-0.340923	-0.616406	-0.490934	-0.575082	-0.546392	-0.455993	-0.519502	-0.54598	-0.566765	1.74937	-0.0838914	-0.154819	0.766004	-0.111768	-0.104173	-0.201091	-0.143886	0.878721	0.843414	0.807628	1.69906	-0.318033	0.651813	1.38344	-0.243766	-0.281868	-0.223175	0.724942	1.1832	-0.422655	-0.132969	1.34766	1.39661	-0.390777	1.16733	-0.383233
	549	-0.956571	-2.12975	-0.390582	-1.26726	-2.04261	-2.04297	-1.06448	-0.435201	-1.99652	-1.1986	-1.84894	-1.24692	-1.1151	0.925198	0.257483	0.215052	0.235535	0.322648	0.997258	0.960648	-0.566765	0.0755031	-0.0838914	-0.154819	-0.250155	0.825361	0.829106	0.773084	1.71951	-0.0680393	-0.117549	-0.106193	-0.19878	-0.318033	-0.200759	-0.153977	-0.243766	1.22296	-0.223175	0.724942	1.1832	-0.422655	-0.132969	0.50746	-1.1196	-0.390777	-0.365669	-0.383233
	550	-1.81591	-2.12975	-1.21725	1.2881	-2.04261	-2.04297	-0.184367	-1.24609	-0.348919	-0.32373	-1.84894	-1.24692	-1.1151	0.925198	0.257483	1.00519	0.235535	0.322648	0.238878	-0.54598	0.182052	0.912436	-0.0838914	-0.154819	0.766004	0.825361	0.829106	-0.201091	0.787812	-0.0680393	-0.117549	-0.106193	1.69906	1.25173	-0.200759	1.38344	-0.243766	-0.281868	-0.223175	-0.124721	1.1832	1.19382	-0.132969	-0.33274	-0.280861	1.23705	1.16733	-0.383233
	551	-0.956571	-0.449585	-1.21725	-1.26726	-2.04261	-2.04297	-1.06448	-0.435201	-1.99652	-1.1986	-1.84894	-0.406213	-1.1151	0.154396	0.257483	0.215052	-1.32832	-1.23463	-0.519502	-0.54598	-0.566765	1.74937	-0.0838914	-0.154819	-0.250155	0.825361	0.829106	1.74726	1.71951	0.878721	1.80438	-1.02001	0.750142	1.25173	0.651813	-0.153977	1.39977	-0.281868	1.4449	1.57461	1.1832	-0.422655	1.41992	-0.33274	1.39661	-0.390777	0.400829	-0.383233
	552	-0.0972338	0.390497	0.436087	0.436311	0.490638	-0.368657	0.69575	-0.435201	1.29869	0.551143	1.09496	1.2752	0.433257	-0.616406	-0.490934	-1.36522	-1.32832	-1.23463	-0.519502	-0.54598	-1.31558	0.912436	0.932127	-0.154819	-0.250155	0.825361	-0.104173	-0.201091	0.787812	0.878721	0.843414	0.807628	-0.19878	0.466848	0.651813	1.38344	0.578003	1.22296	-0.223175	0.724942	0.449032	-0.422655	0.643475	0.50746	0.557875	0.423134	-0.365669	1.1735
	553	-0.0972338	0.390497	-0.390582	1.2881	-0.353776	-0.368657	0.69575	1.18657	1.29869	1.42602	1.09496	0.434493	1.98162	0.925198	1.0059	1.00519	1.79939	1.87993	0.997258	0.960648	1.67969	-1.59836	-2.11593	-2.12087	-2.28247	-1.0489	-1.03745	-1.17527	-2.00728	-1.96156	-1.07851	-1.93384	-2.09662	-1.10291	-1.05333	-0.153977	-0.243766	-1.03428	-1.89125	-0.974384	-0.285136	-1.23089	-1.68586	-2.01314	-1.1196	-2.0186	-1.89866	-1.1616
	554	1.62144	1.23058	-0.390582	-0.415473	1.33505	1.30566	1.57587	-0.435201	1.29869	0.551143	1.09496	1.2752	-1.1151	0.154396	0.257483	0.215052	0.235535	0.322648	0.238878	0.207334	0.182052	0.0755031	1.94814	1.81124	0.766004	0.825361	1.76239	0.773084	0.787812	0.878721	1.80438	1.72145	0.750142	1.25173	-1.05333	-0.153977	1.39977	-0.281868	-0.223175	-0.124721	-0.285136	1.19382	1.41992	0.50746	-0.280861	0.423134	1.16733	1.1735
	555	-0.0972338	0.390497	1.26276	1.2881	0.490638	0.468501	0.69575	1.18657	1.29869	-0.32373	1.09496	0.434493	-0.340923	-0.616406	-0.490934	-0.575082	-0.546392	-0.455993	-0.519502	-0.54598	-0.566765	0.912436	-0.0838914	-0.154819	-0.250155	-0.111768	1.76239	1.74726	1.71951	-0.0680393	-0.117549	1.72145	0.750142	0.466848	-0.200759	-0.153977	1.39977	1.22296	1.4449	1.57461	1.1832	0.38558	1.41992	1.34766	0.557875	1.23705	-0.365669	1.1735
	556	-0.0972338	-0.449585	-0.390582	-0.415473	-0.353776	-0.368657	-1.06448	-0.435201	-0.348919	0.551143	-0.37699	0.434493	-1.1151	-0.616406	-0.490934	1.00519	-0.546392	-0.455993	-0.519502	-0.54598	-0.566765	0.912436	0.932127	0.828208	-0.250155	0.825361	1.76239	1.74726	1.71951	1.82548	-0.117549	-0.106193	0.750142	0.466848	1.50439	-0.153977	1.39977	-0.281868	-0.223175	-0.974384	-0.285136	1.19382	1.41992	-0.33274	1.39661	0.423134	1.16733	1.1735
	557	-0.0972338	0.390497	-0.390582	-1.26726	-0.353776	0.468501	1.57587	1.18657	1.29869	-0.32373	1.09496	1.2752	-0.340923	0.154396	-0.490934	1.00519	1.01746	-0.455993	-0.519502	0.207334	-0.566765	1.74937	0.932127	0.828208	-0.250155	0.825361	1.76239	0.773084	0.787812	0.878721	-0.117549	0.807628	0.750142	1.25173	-1.05333	-0.153977	-0.243766	1.22296	1.4449	1.57461	-0.285136	1.19382	1.41992	-2.01314	1.39661	-0.390777	1.16733	-1.93997
	558	-0.956571	-1.28967	-0.390582	-1.26726	-2.04261	-0.368657	-1.9446	-1.24609	-1.99652	-1.1986	-1.84894	-1.24692	-0.340923	0.154396	0.257483	0.215052	0.235535	0.322648	0.238878	0.207334	0.182052	0.0755031	0.932127	-0.154819	-0.250155	0.825361	-0.104173	-0.201091	-0.143886	1.82548	0.843414	1.72145	-0.19878	1.25173	0.651813	-0.153977	0.578003	-0.281868	0.610862	-0.124721	0.449032	-0.422655	0.643475	-0.33274	0.557875	1.23705	-0.365669	1.1735
	559	-0.0972338	-0.449585	-0.390582	-1.26726	1.33505	1.30566	-0.184367	1.18657	-0.348919	-1.1986	-0.37699	1.2752	-1.1151	-0.616406	-1.23935	-0.575082	-1.32832	-1.23463	-0.519502	-1.29929	-0.566765	1.74937	-0.0838914	-0.154819	-0.250155	-0.111768	-0.104173	-0.201091	0.787812	1.82548	-0.117549	0.807628	-0.19878	0.466848	1.50439	1.38344	0.578003	1.22296	1.4449	-0.124721	-0.285136	0.38558	0.643475	0.50746	-0.280861	-0.390777	1.16733	-0.383233
	560	0.762103	0.390497	-0.390582	0.436311	0.490638	0.468501	0.69575	-0.435201	1.29869	1.42602	1.09496	0.434493	-1.1151	0.154396	0.257483	-0.575082	-0.546392	0.322648	0.238878	-0.54598	0.182052	0.912436	0.932127	-0.154819	0.766004	0.825361	-0.104173	-0.201091	-0.143886	0.878721	0.843414	1.72145	-0.19878	1.25173	0.651813	-0.922686	1.39977	-0.281868	0.610862	0.724942	1.1832	-0.422655	-0.132969	0.50746	-0.280861	1.23705	0.400829	-0.383233
	561	-0.956571	-2.12975	-1.21725	-2.11904	-1.19819	-2.04297	-1.9446	-2.05698	-1.99652	-1.1986	-1.11296	-2.08762	1.20744	0.925198	1.75432	1.79532	1.01746	1.87993	0.997258	1.71396	0.930869	-1.59836	-2.11593	-2.12087	-2.28247	-1.0489	-1.97073	-2.14944	-1.07558	-1.96156	-2.03947	-1.02001	-1.1477	-1.88779	-1.9059	-0.922686	-1.06554	-1.7867	-1.89125	-1.82405	-1.75347	-0.422655	-1.68586	-1.17294	-1.1196	-2.0186	-1.89866	-1.93997
	562	-0.0972338	0.390497	-0.390582	-0.415473	0.490638	-0.368657	0.69575	-0.435201	0.474883	-1.1986	1.09496	-0.406213	1.98162	1.696	1.75432	1.00519	1.01746	1.87993	0.997258	0.207334	0.930869	-1.59836	-0.0838914	-2.12087	-1.26631	-1.98602	-0.104173	-0.201091	-1.07558	-1.96156	-1.07851	-1.93384	-1.1477	-1.10291	-1.9059	-1.6914	-1.8873	-1.03428	-1.05721	-1.82405	-1.75347	-2.03913	-1.68586	-1.17294	-1.95833	-2.0186	-0.365669	-1.93997
	563	-0.0972338	-0.449585	1.26276	-0.415473	-0.353776	1.30566	-0.184367	-0.435201	0.474883	-1.1986	1.09496	-0.406213	1.98162	0.925198	1.75432	1.00519	1.79939	1.87993	0.997258	1.71396	1.67969	-0.761429	-1.09991	-1.13785	-1.26631	-1.98602	-1.03745	-0.201091	-0.143886	-1.0148	-0.117549	-1.02001	-0.19878	-1.10291	-1.9059	-0.922686	-0.243766	-0.281868	-1.05721	-0.974384	-1.0193	-0.422655	-1.68586	0.50746	-1.1196	-0.390777	-0.365669	-1.93997
	564	-0.0972338	0.390497	1.26276	1.2881	0.490638	1.30566	1.57587	1.18657	-0.348919	1.42602	-0.37699	-0.406213	1.98162	1.696	1.75432	1.00519	1.79939	1.10129	0.997258	0.960648	1.67969	-1.59836	-2.11593	-2.12087	-0.250155	-1.98602	-1.97073	-1.17527	-2.00728	-1.0148	-1.07851	-1.93384	-1.1477	-1.88779	-0.200759	-0.922686	-1.8873	-1.7867	-1.05721	-1.82405	-1.75347	-0.422655	-1.68586	-1.17294	-1.1196	-2.0186	-1.13217	-1.93997
	565	0.762103	0.390497	0.436087	-0.415473	-0.353776	1.30566	0.69575	-0.435201	1.29869	0.551143	-0.37699	0.434493	-1.1151	-0.616406	0.257483	-1.36522	-1.32832	-1.23463	-1.27788	0.207334	0.182052	0.0755031	0.932127	-0.154819	0.766004	1.76249	-0.104173	1.74726	0.787812	0.878721	-0.117549	0.807628	0.750142	1.25173	1.50439	-0.153977	1.39977	1.22296	-0.223175	0.724942	-0.285136	0.38558	-0.132969	1.34766	-0.280861	0.423134	0.400829	-0.383233
	566	-0.0972338	0.390497	0.436087	-0.415473	0.490638	0.468501	-0.184367	1.18657	1.29869	1.42602	1.09496	1.2752	1.20744	-1.38721	0.257483	-1.36522	0.235535	-1.23463	-1.27788	-0.54598	0.182052	0.0755031	-0.0838914	-0.154819	-0.250155	-0.111768	0.829106	0.773084	0.787812	-0.0680393	-0.117549	-0.106193	-0.19878	-0.318033	-0.200759	-0.153977	-0.243766	-0.281868	1.4449	1.57461	1.1832	-0.422655	-0.132969	-0.33274	-0.280861	1.23705	-0.365669	0.395135
	567	-0.0972338	1.23058	-0.390582	0.436311	-0.353776	0.468501	1.57587	-0.435201	-0.348919	1.42602	1.09496	-0.406213	-1.1151	-1.38721	-1.23935	-1.36522	-1.32832	-1.23463	0.238878	-1.29929	0.182052	-0.761429	-0.0838914	0.828208	0.766004	-0.111768	-0.104173	-0.201091	0.787812	0.878721	0.843414	0.807628	0.750142	-0.318033	0.651813	0.614732	-1.06554	-0.281868	1.4449	-0.124721	-0.285136	-0.422655	-0.132969	0.50746	-0.280861	-0.390777	1.16733	1.1735
	568	1.62144	-0.449585	0.436087	0.436311	0.490638	0.468501	0.69575	1.18657	0.474883	0.551143	0.358985	-0.406213	1.20744	-0.616406	-0.490934	-1.36522	-0.546392	-1.23463	-0.519502	-0.54598	-1.31558	0.912436	1.94814	0.828208	0.766004	0.825361	0.829106	-0.201091	0.787812	0.878721	-0.117549	0.807628	0.750142	1.25173	0.651813	-0.153977	1.39977	1.22296	-0.223175	-0.124721	1.1832	0.38558	0.643475	0.50746	1.39661	1.23705	-0.365669	-0.383233
	569	1.62144	0.390497	-0.390582	-0.415473	-0.353776	1.30566	1.57587	-0.435201	0.474883	0.551143	0.358985	-0.406213	-1.1151	-1.38721	-1.23935	-1.36522	-1.32832	-1.23463	-1.27788	-1.29929	-1.31558	-0.761429	0.932127	-0.154819	0.766004	-0.111768	-0.104173	-0.201091	-0.143886	-1.0148	-0.117549	-1.02001	0.750142	-0.318033	0.651813	1.38344	-0.243766	1.22296	-0.223175	-0.124721	0.449032	-0.422655	0.643475	-1.17294	-0.280861	1.23705	-0.365669	1.1735
	570	-1.81591	-0.449585	-2.04392	-1.26726	-1.19819	-2.04297	-1.06448	-1.24609	-1.99652	-2.07348	-1.84894	-1.24692	-0.340923	-0.616406	-1.23935	-0.575082	-0.546392	-0.455993	0.997258	-0.54598	0.182052	1.74937	-0.0838914	1.81124	-0.250155	1.76249	0.829106	1.74726	0.787812	-0.0680393	1.80438	-0.106193	0.750142	0.466848	-0.200759	0.614732	-0.243766	1.22296	0.610862	-0.124721	0.449032	-0.422655	1.41992	-0.33274	-0.280861	-0.390777	1.16733	-1.1616
	571	0.762103	1.23058	0.436087	1.2881	0.490638	1.30566	-0.184367	-0.435201	1.29869	0.551143	1.09496	0.434493	1.20744	0.925198	1.75432	1.00519	1.79939	1.10129	0.997258	0.960648	1.67969	-1.59836	-1.09991	-2.12087	-2.28247	-1.98602	-1.97073	-0.201091	-2.00728	-1.0148	-1.07851	-1.93384	-1.1477	-1.88779	-1.9059	-1.6914	-1.8873	-1.7867	-1.89125	-1.82405	-1.75347	-0.422655	-1.68586	-2.01314	-1.1196	-2.0186	-1.89866	-0.383233
	572	-1.81591	-0.449585	-1.21725	-2.11904	-1.19819	-2.04297	-1.06448	-0.435201	-1.99652	-2.07348	-1.84894	-1.24692	-1.1151	0.154396	-1.23935	-0.575082	-0.546392	0.322648	-1.27788	-1.29929	-0.566765	0.912436	-0.0838914	-0.154819	1.78216	0.825361	-0.104173	0.773084	-0.143886	0.878721	-0.117549	-0.106193	0.750142	0.466848	1.50439	-0.153977	0.578003	1.22296	-0.223175	0.724942	-0.285136	0.38558	1.41992	0.50746	0.557875	1.23705	0.400829	1.1735
	573	-0.956571	-0.449585	-1.21725	-1.26726	-0.353776	-0.368657	-0.184367	-2.05698	-0.348919	-2.07348	-1.84894	-1.24692	0.433257	0.154396	1.0059	0.215052	-0.546392	0.322648	-0.519502	-1.29929	-0.566765	0.912436	1.94814	-0.154819	0.766004	0.825361	1.76239	-0.201091	-0.143886	0.878721	1.80438	0.807628	-0.19878	1.25173	0.651813	-0.153977	1.39977	1.22296	1.4449	-0.124721	1.1832	1.19382	-0.132969	0.50746	-0.280861	1.23705	0.400829	0.395135
	574	-1.81591	-1.28967	-0.390582	-0.415473	-1.19819	-0.368657	-1.06448	-1.24609	-1.17272	-1.1986	-1.11296	-1.24692	1.20744	0.925198	1.75432	0.215052	1.79939	1.87993	1.75564	0.960648	1.67969	-1.59836	-2.11593	-0.154819	-2.28247	-1.98602	-1.97073	-2.14944	-1.07558	-1.96156	-0.117549	-1.93384	-0.19878	-1.88779	-1.9059	-0.922686	-1.8873	-1.03428	-1.05721	-1.82405	-1.75347	-2.03913	-1.68586	-2.01314	-1.1196	-1.20469	-1.89866	-1.93997
	575	-0.956571	-0.449585	-1.21725	-0.415473	-2.04261	-0.368657	-0.184367	-1.24609	-1.17272	-1.1986	-1.84894	-1.24692	-1.1151	0.154396	0.257483	0.215052	-0.546392	-0.455993	-1.27788	-0.54598	-1.31558	0.0755031	-0.0838914	0.828208	0.766004	-0.111768	-0.104173	0.773084	-0.143886	0.878721	0.843414	0.807628	-0.19878	1.25173	0.651813	-0.153977	-0.243766	0.470546	-0.223175	-0.124721	-0.285136	-0.422655	-0.909413	-0.33274	-0.280861	-0.390777	-0.365669	0.395135
	576	-0.0972338	-2.12975	-2.04392	-2.11904	-1.19819	-2.04297	-1.06448	-0.435201	-1.17272	-1.1986	-0.37699	-0.406213	0.433257	-1.38721	-1.23935	-0.575082	-0.546392	-1.23463	-1.27788	0.207334	0.182052	0.912436	0.932127	0.828208	-0.250155	-0.111768	-0.104173	-0.201091	-0.143886	-1.0148	-0.117549	-1.02001	0.750142	0.466848	-0.200759	-0.153977	-0.243766	-1.03428	-0.223175	-0.124721	-0.285136	0.38558	-0.132969	-0.33274	-0.280861	-0.390777	-0.365669	-0.383233
	577	0.762103	-0.449585	0.436087	-0.415473	1.33505	0.468501	-0.184367	0.375686	-0.348919	0.551143	0.358985	1.2752	-1.1151	0.154396	0.257483	0.215052	0.235535	0.322648	0.238878	0.207334	0.182052	0.0755031	-0.0838914	-0.154819	-0.250155	0.825361	-0.104173	-0.201091	0.787812	-0.0680393	-0.117549	0.807628	1.69906	0.466848	-0.200759	0.614732	-1.06554	-0.281868	1.4449	1.57461	1.1832	-0.422655	-0.132969	-0.33274	-0.280861	-0.390777	0.400829	-0.383233
	578	-0.0972338	1.23058	0.436087	1.2881	1.33505	1.30566	-0.184367	1.18657	-0.348919	-0.32373	1.09496	0.434493	-1.1151	-1.38721	-0.490934	-0.575082	1.01746	-0.455993	-0.519502	0.207334	0.930869	0.912436	0.932127	-0.154819	-0.250155	-0.111768	-0.104173	-0.201091	-0.143886	-0.0680393	-0.117549	-0.106193	-0.19878	-0.318033	-0.200759	-0.153977	-0.243766	0.470546	-0.223175	-0.124721	-0.285136	-0.422655	-0.132969	1.34766	1.39661	-0.390777	1.16733	-0.383233
[truncated: 75 more rows]
[truncated: 16 more columns]

## Sheet: complete Charts
	SmartPLS report
	Please cite the use of SmartPLS: Ringle, C. M., Wende, S., and Becker, J.-M. 2024. "SmartPLS 4." Bönningstedt: SmartPLS, https://www.smartpls.com.
